# Supplementary material for: 1-[(Phenyl­iminio)amino]-2-naphtho­late
Source: Acta Crystallogr Sect E Struct Rep Online. 2010 Jun 23;66(Pt 7):o1752. doi: 10.1107/S1600536810023329 (PMC3006992; doi:10.1107/S1600536810023329)
Supplement: Supplementary file 1 [file e-66-o1752-sup1.cif]

##############################################################################
###                                                                        ###
###        Electronic paper (Acta Crystallographica Section E)             ###
###                                                                        ###
##############################################################################
#                                                                            #
# This CIF contains the data in a paper accepted for publication in Acta     #
# Crystallographica Section E. It conforms to the requirements of Notes      #
# for Authors for Section E, and has been peer reviewed under the auspices   #
# of the IUCr Commission on Journals.                                        #
#                                                                            #
# Full details of the Crystallographic Information File format               #
# are given in the paper "The Crystallographic Information File (CIF):       #
# a New Standard Archive File for Crystallography" by S. R. Hall, F. H.      #
# Allen and I. D. Brown [Acta Cryst. (1991), A47, 655-685].                  #
#                                                                            #
# The current version of the core CIF dictionary is obtainable from          #
# ftp://ftp.iucr.org/pub/cif_core.dic. The current version number is 2.4.    #
#                                                                            #
# Software is freely available for graphical display of the structure(s) in  #
# this CIF.  For information consult the CIF home page http://www.iucr.org/  #
# cif/home.html                                                              #
#                                                                            #
# This file may be used for bona fide research purposes within the           #
# scientific community so long as proper attribution is given to the journal # 
# article from which it was obtained.                                        #
#                                                                            #
##############################################################################
                                             
data_I
_audit_creation_method     SHELXL97
_chemical_name_systematic
;
1-[(Phenyliminio)amino]-2-naphtholate
;
_chemical_name_common     ?
_chemical_formula_moiety     'C16 H12 N2 O'
_chemical_formula_sum     'C16 H12 N2 O'
_chemical_formula_iupac     'C16 H12 N2 O'
_chemical_formula_weight     248.28
_chemical_melting_point     ?
_symmetry_cell_setting     monoclinic
_symmetry_space_group_name_H-M     'C 2/c'
_symmetry_space_group_name_Hall     '-C 2yc'
loop_
    _symmetry_equiv_pos_as_xyz
    'x, y, z'
    '-x, y, -z+1/2'
    'x+1/2, y+1/2, z'
    '-x+1/2, y+1/2, -z+1/2'
    '-x, -y, -z'
    'x, -y, z-1/2'
    '-x+1/2, -y+1/2, -z'
    'x+1/2, -y+1/2, z-1/2'
_cell_length_a     27.8713(4)
_cell_length_b     6.02480(10)
_cell_length_c     14.9199(2)
_cell_angle_alpha     90.00
_cell_angle_beta     103.570(2)
_cell_angle_gamma     90.00
_cell_volume     2435.40(7)
_cell_formula_units_Z     8
_cell_measurement_reflns_used     2783
_cell_measurement_theta_min     2.81
_cell_measurement_theta_max     28.24
_cell_measurement_temperature     200(2)
_exptl_crystal_description     'block'
_exptl_crystal_colour     'red'
_exptl_crystal_size_max     0.13
_exptl_crystal_size_mid     0.10
_exptl_crystal_size_min     0.08
_exptl_crystal_density_diffrn     1.354
_exptl_crystal_density_meas     ?
_exptl_crystal_density_method     'not measured'
_exptl_crystal_F_000     1040
_exptl_absorpt_coefficient_mu     0.086
_exptl_absorpt_correction_type     multi-scan
_exptl_absorpt_process_details     '(<i>SADABS</i>; Sheldrick, 1996)'
_exptl_absorpt_correction_T_min     0.9888
_exptl_absorpt_correction_T_max     0.9931
_exptl_special_details
;
;
_diffrn_ambient_temperature     200(2)
_diffrn_radiation_type     MoK\a
_diffrn_radiation_wavelength     0.71073
_diffrn_radiation_source     'fine--focus sealed tube'
_diffrn_radiation_monochromator     'graphite'
_diffrn_measurement_device_type     'Bruker SMART APEX CCD area-detector'
_diffrn_measurement_method     '\f and \w scans'
_diffrn_detector_area_resol_mean     ?
_diffrn_reflns_number     8859
_diffrn_reflns_av_R_equivalents     0.0883
_diffrn_reflns_av_sigmaI/netI     0.0622
_diffrn_reflns_theta_min     2.81
_diffrn_reflns_theta_max     28.30
_diffrn_reflns_theta_full     28.30
_diffrn_measured_fraction_theta_max     0.993
_diffrn_measured_fraction_theta_full     0.993
_diffrn_reflns_limit_h_min     -35
_diffrn_reflns_limit_h_max     36
_diffrn_reflns_limit_k_min     -8
_diffrn_reflns_limit_k_max     8
_diffrn_reflns_limit_l_min     -15
_diffrn_reflns_limit_l_max     19
_diffrn_standards_number     0
_diffrn_standards_interval_count     ?
_diffrn_standards_interval_time     ?
_diffrn_standards_decay_%     0
_refine_special_details
;
 Refinement of <i>F</i>^2^ against ALL reflections. The weighted
 <i>R</i>--factor <i>wR</i> and goodness of fit <i>S</i> are based on
 <i>F</i>^2^, conventional <i>R</i>--factors <i>R</i> are based on <i>F</i>,
 with <i>F</i> set to zero for negative <i>F</i>^2^. The threshold expression
 of <i>F</i>^2^ > \s(<i>F</i>^2^) is used only for calculating
 <i>R</i>--factors(gt) <i>etc</i>. and is not relevant to the choice of
 reflections for refinement. <i>R</i>--factors based on <i>F</i>^2^ are
 statistically about twice as large as those based on <i>F</i>, and
 <i>R</i>--factors based on ALL data will be even larger.
;
_reflns_number_total     3002
_reflns_number_gt     2536
_reflns_threshold_expression     I>2\s(I)
_refine_ls_structure_factor_coef     Fsqd
_refine_ls_matrix_type     full
_refine_ls_R_factor_all     0.0721
_refine_ls_R_factor_gt     0.0633
_refine_ls_wR_factor_gt     0.1622
_refine_ls_wR_factor_ref     0.1691
_refine_ls_goodness_of_fit_ref     1.076
_refine_ls_restrained_S_all     1.076
_refine_ls_number_reflns     3002
_refine_ls_number_parameters     175
_refine_ls_number_restraints     0
_refine_ls_hydrogen_treatment     mixed
_refine_ls_weighting_scheme     calc
_refine_ls_weighting_details
         'calc w=1/[\s^2^(Fo^2^)+(0.0799P)^2^+1.0846P] where P=(Fo^2^+2Fc^2^)/3'
_atom_sites_solution_hydrogens     geom
_atom_sites_solution_primary     direct
_atom_sites_solution_secondary     difmap
_refine_ls_shift/su_max     0.001
_refine_ls_shift/su_mean     0.000
_refine_diff_density_max     0.480
_refine_diff_density_min     -0.231
_refine_ls_extinction_method     none
_refine_ls_extinction_coef     ?
loop_
    _atom_type_symbol
    _atom_type_description
    _atom_type_scat_dispersion_real
    _atom_type_scat_dispersion_imag
    _atom_type_scat_source
    'C' 'C' 0.0033 0.0016
                         'International Tables Vol C Tables 4.2.6.8 and 6.1.1.4'
    'H' 'H' 0.0000 0.0000
                         'International Tables Vol C Tables 4.2.6.8 and 6.1.1.4'
    'N' 'N' 0.0061 0.0033
                         'International Tables Vol C Tables 4.2.6.8 and 6.1.1.4'
    'O' 'O' 0.0106 0.0060
                         'International Tables Vol C Tables 4.2.6.8 and 6.1.1.4'
_computing_data_collection     '<i>SMART</i> (Bruker, 2001)'
_computing_cell_refinement     '<i>SAINT-Plus</i> (Bruker, 2001)'
_computing_data_reduction     '<i>SAINT-Plus</i> (Bruker, 2001)'
_computing_structure_solution     '<i>SHELXS97</i> (Sheldrick, 2008)'
_computing_structure_refinement     '<i>SHELXL97</i> (Sheldrick, 2008)'
_computing_molecular_graphics     '<i>SHELXTL</i> (Sheldrick, 2008)'
_computing_publication_material     '<i>SHELXTL</i> (Sheldrick, 2008)'
loop_
    _atom_site_type_symbol
    _atom_site_label
    _atom_site_fract_x
    _atom_site_fract_y
    _atom_site_fract_z
    _atom_site_U_iso_or_equiv
    _atom_site_adp_type
    _atom_site_calc_flag
    _atom_site_refinement_flags
    _atom_site_occupancy
    _atom_site_disorder_assembly
    _atom_site_disorder_group
    C C1 0.14696(5) 0.0629(2) 0.09018(10) 0.0244(3) Uani d . 1 . .
    C C2 0.19947(5) 0.0124(3) 0.11604(10) 0.0287(3) Uani d . 1 . .
    C C3 0.21439(6) -0.1846(3) 0.17062(11) 0.0330(4) Uani d . 1 . .
    H H3 0.2485 -0.2197 0.1901 0.040 Uiso calc R 1 . .
    C C4 0.18102(6) -0.3195(3) 0.19449(11) 0.0319(4) Uani d . 1 . .
    H H4 0.1924 -0.4484 0.2298 0.038 Uiso calc R 1 . .
    C C5 0.12895(5) -0.2771(2) 0.16900(10) 0.0256(3) Uani d . 1 . .
    C C6 0.09522(6) -0.4260(3) 0.19251(11) 0.0314(4) Uani d . 1 . .
    H H6 0.1070 -0.5575 0.2256 0.038 Uiso calc R 1 . .
    C C7 0.04557(6) -0.3840(3) 0.16840(11) 0.0337(4) Uani d . 1 . .
    H H7 0.0230 -0.4870 0.1839 0.040 Uiso calc R 1 . .
    C C8 0.02823(6) -0.1896(3) 0.12098(11) 0.0324(4) Uani d . 1 . .
    H H8 -0.0062 -0.1594 0.1052 0.039 Uiso calc R 1 . .
    C C9 0.06067(5) -0.0409(2) 0.09676(10) 0.0282(3) Uani d . 1 . .
    H H9 0.0484 0.0912 0.0648 0.034 Uiso calc R 1 . .
    C C10 0.11155(5) -0.0826(2) 0.11877(9) 0.0237(3) Uani d . 1 . .
    C C11 0.13828(6) 0.5505(2) -0.04777(9) 0.0255(3) Uani d . 1 . .
    C C12 0.17170(6) 0.6926(3) -0.07488(11) 0.0311(4) Uani d . 1 . .
    H H12 0.2061 0.6623 -0.0576 0.037 Uiso calc R 1 . .
    C C13 0.15433(7) 0.8788(3) -0.12732(11) 0.0355(4) Uani d . 1 . .
    H H13 0.1769 0.9765 -0.1460 0.043 Uiso calc R 1 . .
    C C14 0.10432(6) 0.9226(3) -0.15249(11) 0.0340(4) Uani d . 1 . .
    H H14 0.0925 1.0507 -0.1879 0.041 Uiso calc R 1 . .
    C C15 0.07150(6) 0.7790(3) -0.12588(11) 0.0329(4) Uani d . 1 . .
    H H15 0.0371 0.8088 -0.1438 0.039 Uiso calc R 1 . .
    C C16 0.08806(6) 0.5922(2) -0.07338(11) 0.0292(3) Uani d . 1 . .
    H H16 0.0653 0.4944 -0.0553 0.035 Uiso calc R 1 . .
    N N1 0.12797(5) 0.23592(19) 0.03768(8) 0.0253(3) Uani d . 1 . .
    N N2 0.15775(5) 0.3675(2) 0.00730(9) 0.0268(3) Uani d . 1 . .
    H H2A 0.1899(7) 0.333(3) 0.0227(13) 0.032 Uiso d . 1 . .
    O O1 0.23107(4) 0.1341(2) 0.09144(9) 0.0387(3) Uani d . 1 . .
loop_
    _atom_site_aniso_label
    _atom_site_aniso_U_11
    _atom_site_aniso_U_22
    _atom_site_aniso_U_33
    _atom_site_aniso_U_12
    _atom_site_aniso_U_13
    _atom_site_aniso_U_23
    C1 0.0285(7) 0.0253(7) 0.0190(7) 0.0024(5) 0.0050(5) -0.0008(5)
    C2 0.0281(7) 0.0323(8) 0.0243(7) 0.0009(6) 0.0030(6) -0.0012(6)
    C3 0.0263(7) 0.0406(9) 0.0288(8) 0.0067(6) -0.0003(6) 0.0043(7)
    C4 0.0357(8) 0.0321(8) 0.0255(8) 0.0084(6) 0.0020(6) 0.0068(6)
    C5 0.0327(8) 0.0274(7) 0.0166(7) 0.0027(6) 0.0058(6) -0.0008(5)
    C6 0.0416(9) 0.0292(7) 0.0250(8) 0.0036(6) 0.0110(6) 0.0037(6)
    C7 0.0381(9) 0.0335(8) 0.0329(9) -0.0032(6) 0.0151(7) 0.0020(6)
    C8 0.0292(8) 0.0388(9) 0.0306(8) 0.0029(6) 0.0097(6) 0.0001(6)
    C9 0.0300(7) 0.0307(7) 0.0241(7) 0.0059(6) 0.0069(6) 0.0034(6)
    C10 0.0292(7) 0.0258(7) 0.0163(6) 0.0032(5) 0.0059(5) -0.0013(5)
    C11 0.0351(8) 0.0239(7) 0.0184(7) 0.0026(6) 0.0080(6) -0.0009(5)
    C12 0.0343(8) 0.0324(8) 0.0284(8) 0.0010(6) 0.0113(6) 0.0007(6)
    C13 0.0489(10) 0.0314(8) 0.0304(8) -0.0022(7) 0.0180(7) 0.0031(6)
    C14 0.0521(10) 0.0271(7) 0.0232(8) 0.0076(7) 0.0100(7) 0.0030(6)
    C15 0.0387(8) 0.0315(8) 0.0274(8) 0.0071(6) 0.0057(7) -0.0008(6)
    C16 0.0340(8) 0.0273(7) 0.0276(8) 0.0001(6) 0.0101(6) 0.0001(6)
    N1 0.0317(7) 0.0257(6) 0.0192(6) 0.0011(5) 0.0073(5) -0.0017(4)
    N2 0.0284(6) 0.0271(6) 0.0253(7) 0.0019(5) 0.0071(5) 0.0023(5)
    O1 0.0284(6) 0.0426(7) 0.0437(7) -0.0017(5) 0.0058(5) 0.0084(5)
_geom_special_details
;
 All s.u.'s (except the s.u. in the dihedral angle between two l.s. planes)
 are estimated using the full covariance matrix. The cell s.u.'s are taken
 into account individually in the estimation of s.u.'s in distances, angles
 and torsion angles; correlations between s.u.'s in cell parameters are only
 used when they are defined by crystal symmetry. An approximate (isotropic)
 treatment of cell s.u.'s is used for estimating s.u.'s involving l.s. planes.
;
loop_
    _geom_bond_atom_site_label_1
    _geom_bond_atom_site_label_2
    _geom_bond_site_symmetry_2
    _geom_bond_distance
    _geom_bond_publ_flag
    C1 N1 . 1.3364(18) ?
    C1 C2 . 1.455(2) ?
    C1 C10 . 1.457(2) ?
    C2 O1 . 1.2650(18) ?
    C2 C3 . 1.444(2) ?
    C3 C4 . 1.344(2) ?
    C3 H3 . 0.9500 ?
    C4 C5 . 1.434(2) ?
    C4 H4 . 0.9500 ?
    C5 C6 . 1.402(2) ?
    C5 C10 . 1.4141(19) ?
    C6 C7 . 1.369(2) ?
    C6 H6 . 0.9500 ?
    C7 C8 . 1.395(2) ?
    C7 H7 . 0.9500 ?
    C8 C9 . 1.380(2) ?
    C8 H8 . 0.9500 ?
    C9 C10 . 1.401(2) ?
    C9 H9 . 0.9500 ?
    C11 C16 . 1.385(2) ?
    C11 C12 . 1.393(2) ?
    C11 N2 . 1.4058(18) ?
    C12 C13 . 1.389(2) ?
    C12 H12 . 0.9500 ?
    C13 C14 . 1.381(2) ?
    C13 H13 . 0.9500 ?
    C14 C15 . 1.383(2) ?
    C14 H14 . 0.9500 ?
    C15 C16 . 1.387(2) ?
    C15 H15 . 0.9500 ?
    C16 H16 . 0.9500 ?
    N1 N2 . 1.3033(17) ?
    N2 H2A . 0.895(19) ?
loop_
    _geom_angle_atom_site_label_1
    _geom_angle_atom_site_label_2
    _geom_angle_atom_site_label_3
    _geom_angle_site_symmetry_1
    _geom_angle_site_symmetry_3
    _geom_angle
    _geom_angle_publ_flag
    N1 C1 C2 . . 123.63(13) ?
    N1 C1 C10 . . 116.02(13) ?
    C2 C1 C10 . . 120.32(13) ?
    O1 C2 C3 . . 120.81(14) ?
    O1 C2 C1 . . 121.82(13) ?
    C3 C2 C1 . . 117.37(13) ?
    C4 C3 C2 . . 121.37(14) ?
    C4 C3 H3 . . 119.3 ?
    C2 C3 H3 . . 119.3 ?
    C3 C4 C5 . . 122.82(14) ?
    C3 C4 H4 . . 118.6 ?
    C5 C4 H4 . . 118.6 ?
    C6 C5 C10 . . 119.73(14) ?
    C6 C5 C4 . . 121.06(13) ?
    C10 C5 C4 . . 119.21(13) ?
    C7 C6 C5 . . 120.78(14) ?
    C7 C6 H6 . . 119.6 ?
    C5 C6 H6 . . 119.6 ?
    C6 C7 C8 . . 119.79(14) ?
    C6 C7 H7 . . 120.1 ?
    C8 C7 H7 . . 120.1 ?
    C9 C8 C7 . . 120.52(14) ?
    C9 C8 H8 . . 119.7 ?
    C7 C8 H8 . . 119.7 ?
    C8 C9 C10 . . 120.77(14) ?
    C8 C9 H9 . . 119.6 ?
    C10 C9 H9 . . 119.6 ?
    C9 C10 C5 . . 118.37(13) ?
    C9 C10 C1 . . 122.79(13) ?
    C5 C10 C1 . . 118.82(13) ?
    C16 C11 C12 . . 120.65(13) ?
    C16 C11 N2 . . 122.01(13) ?
    C12 C11 N2 . . 117.33(14) ?
    C13 C12 C11 . . 119.46(15) ?
    C13 C12 H12 . . 120.3 ?
    C11 C12 H12 . . 120.3 ?
    C14 C13 C12 . . 120.23(15) ?
    C14 C13 H13 . . 119.9 ?
    C12 C13 H13 . . 119.9 ?
    C13 C14 C15 . . 119.73(14) ?
    C13 C14 H14 . . 120.1 ?
    C15 C14 H14 . . 120.1 ?
    C14 C15 C16 . . 120.98(15) ?
    C14 C15 H15 . . 119.5 ?
    C16 C15 H15 . . 119.5 ?
    C11 C16 C15 . . 118.95(14) ?
    C11 C16 H16 . . 120.5 ?
    C15 C16 H16 . . 120.5 ?
    N2 N1 C1 . . 118.77(12) ?
    N1 N2 C11 . . 119.36(13) ?
    N1 N2 H2A . . 116.7(11) ?
    C11 N2 H2A . . 123.9(11) ?
loop_
    _geom_torsion_atom_site_label_1
    _geom_torsion_atom_site_label_2
    _geom_torsion_atom_site_label_3
    _geom_torsion_atom_site_label_4
    _geom_torsion_site_symmetry_1
    _geom_torsion_site_symmetry_2
    _geom_torsion_site_symmetry_3
    _geom_torsion_site_symmetry_4
    _geom_torsion
    _geom_torsion_publ_flag
    N1 C1 C2 O1 . . . . 1.5(2) ?
    C10 C1 C2 O1 . . . . 179.23(13) ?
    N1 C1 C2 C3 . . . . -177.99(13) ?
    C10 C1 C2 C3 . . . . -0.2(2) ?
    O1 C2 C3 C4 . . . . -177.66(15) ?
    C1 C2 C3 C4 . . . . 1.8(2) ?
    C2 C3 C4 C5 . . . . -0.8(2) ?
    C3 C4 C5 C6 . . . . 177.74(15) ?
    C3 C4 C5 C10 . . . . -1.8(2) ?
    C10 C5 C6 C7 . . . . -0.8(2) ?
    C4 C5 C6 C7 . . . . 179.65(15) ?
    C5 C6 C7 C8 . . . . -0.9(2) ?
    C6 C7 C8 C9 . . . . 1.1(2) ?
    C7 C8 C9 C10 . . . . 0.4(2) ?
    C8 C9 C10 C5 . . . . -2.0(2) ?
    C8 C9 C10 C1 . . . . 176.43(13) ?
    C6 C5 C10 C9 . . . . 2.2(2) ?
    C4 C5 C10 C9 . . . . -178.23(13) ?
    C6 C5 C10 C1 . . . . -176.27(13) ?
    C4 C5 C10 C1 . . . . 3.3(2) ?
    N1 C1 C10 C9 . . . . -2.8(2) ?
    C2 C1 C10 C9 . . . . 179.28(13) ?
    N1 C1 C10 C5 . . . . 175.65(12) ?
    C2 C1 C10 C5 . . . . -2.3(2) ?
    C16 C11 C12 C13 . . . . 0.6(2) ?
    N2 C11 C12 C13 . . . . -178.35(13) ?
    C11 C12 C13 C14 . . . . -0.1(2) ?
    C12 C13 C14 C15 . . . . -0.5(2) ?
    C13 C14 C15 C16 . . . . 0.6(2) ?
    C12 C11 C16 C15 . . . . -0.6(2) ?
    N2 C11 C16 C15 . . . . 178.39(13) ?
    C14 C15 C16 C11 . . . . -0.1(2) ?
    C2 C1 N1 N2 . . . . 0.2(2) ?
    C10 C1 N1 N2 . . . . -177.61(12) ?
    C1 N1 N2 C11 . . . . -179.81(12) ?
    C16 C11 N2 N1 . . . . -2.1(2) ?
    C12 C11 N2 N1 . . . . 176.92(12) ?
loop_
    _geom_hbond_atom_site_label_D
    _geom_hbond_atom_site_label_H
    _geom_hbond_atom_site_label_A
    _geom_hbond_site_symmetry_A
    _geom_hbond_distance_DH
    _geom_hbond_distance_HA
    _geom_hbond_distance_DA
    _geom_hbond_angle_DHA
    N2 H2A O1 . 0.895(19) 1.803(18) 2.5545(17) 140.0(16)
data_global
_journal_date_recd_electronic     2010-06-10
_journal_date_accepted     2010-06-16
_journal_name_full     'Acta Crystallographica, Section E'
_journal_year     2010
_journal_volume     66
_journal_issue      7
_journal_page_first     o1752
_journal_page_last     o1752
_journal_paper_category     QO
_journal_coeditor_code     RK2210
_publ_contact_author_name     'Jin, Chuan--Ming'
_publ_contact_author_address
;
Hubei Key Laboratory of Pollutant Analysis & Reuse Technology,
College of Chemistry and Environmental Engineering,
Hubei Normal University, Huangshi,
Hubei 435002, People's Republic of China
;
_publ_contact_author_email     'cmjin@email.hbnu.edu.cn'
_publ_contact_author_fax     '+86-714-6515602'
_publ_contact_author_phone     '+86-714-6513829'
_publ_section_title
;
1-[(Phenyliminio)amino]-2-naphtholate
;
loop_
    _publ_author_name
    _publ_author_address
    'Xu, Ji-Jun'
;
Hubei Key Laboratory of Pollutant Analysis & Reuse Technology,
College of Chemistry and Environmental Engineering,
Hubei Normal University, Huangshi,
Hubei 435002, People's Republic of China
;
    'Li, Jun'
;
Hubei Key Laboratory of Pollutant Analysis & Reuse Technology,
College of Chemistry and Environmental Engineering,
Hubei Normal University, Huangshi,
Hubei 435002, People's Republic of China
;
    'Pi, Min'
;
Hubei Key Laboratory of Pollutant Analysis & Reuse Technology,
College of Chemistry and Environmental Engineering,
Hubei Normal University, Huangshi,
Hubei 435002, People's Republic of China
;
    'Jin, Chuan-Ming'
;
Hubei Key Laboratory of Pollutant Analysis & Reuse Technology,
College of Chemistry and Environmental Engineering,
Hubei Normal University, Huangshi,
Hubei 435002, People's Republic of China
;
