# Supplementary material for: 1-[(Phenyl­iminio)amino]-2-naphtho­late
Source: Acta Crystallogr Sect E Struct Rep Online. 2010 Jun 23;66(Pt 7):o1752. doi: 10.1107/S1600536810023329 (PMC3006992; doi:10.1107/S1600536810023329)
Supplement: Supplementary file 2 [file e-66-o1752-Isup2.hkl]

# 
# h,k,l, Fc-squared, Fo-squared, sigma(Fo-squared) and status flag 
# 
data_I
_shelx_title ' 090512dm in C2/c' 
_shelx_refln_list_code          4 
_shelx_F_calc_maximum      273.31 
_exptl_crystal_F_000      1040.00 
_reflns_d_resolution_high  0.7495 
 
loop_ 
 _symmetry_equiv_pos_as_xyz 
 'x, y, z' 
 '-x, y, -z+1/2' 
 'x+1/2, y+1/2, z' 
 '-x+1/2, y+1/2, -z+1/2' 
 '-x, -y, -z' 
 'x, -y, z-1/2' 
 '-x+1/2, -y+1/2, -z' 
 'x+1/2, -y+1/2, z-1/2' 
 
_cell_length_a    27.8713 
_cell_length_b     6.0248 
_cell_length_c    14.9199 
_cell_angle_alpha  90.000 
_cell_angle_beta  103.570 
_cell_angle_gamma  90.000 
 
_shelx_F_squared_multiplier     1.000 
 
loop_ 
 _refln_index_h 
 _refln_index_k 
 _refln_index_l 
 _refln_F_squared_calc 
 _refln_F_squared_meas 
 _refln_F_squared_sigma 
 _refln_observed_status 
   4   0   0    59647.62    53729.20   3601.65 o 
   6   0   0       50.52       25.56      2.38 o 
   8   0   0       13.50        5.30      1.25 o 
  10   0   0     1749.23     1973.41    163.97 o 
  12   0   0      787.20      966.60     93.42 o 
  14   0   0       92.36      108.43      7.89 o 
  16   0   0     1003.84     1230.77    144.72 o 
  18   0   0       13.39       10.39      4.46 o 
  20   0   0       16.32       14.86      3.53 o 
  22   0   0       76.41       57.67     14.15 o 
  24   0   0      167.53      137.59     12.82 o 
  26   0   0       14.59       10.13      4.65 o 
  28   0   0       46.72       65.13     15.12 o 
  30   0   0      155.14      134.91     23.26 o 
  32   0   0       31.39       35.66     10.47 o 
  34   0   0       57.61       60.86     13.57 o 
   1   1   0      605.18      576.29      7.27 o 
   3   1   0      551.57      579.09     18.22 o 
   5   1   0     1484.87     1514.01     38.32 o 
   7   1   0     2010.97     2119.79     99.12 o 
   9   1   0     3852.88     4098.64    241.34 o 
  11   1   0     3121.04     3378.18    161.03 o 
  13   1   0        0.19        6.38      1.27 o 
  15   1   0      153.19      183.21      9.48 o 
  17   1   0      547.59      540.51     36.49 o 
  19   1   0      557.87      539.22     37.56 o 
  21   1   0      206.93      206.32     13.03 o 
  23   1   0     3344.87     2574.49     88.90 o 
  25   1   0        0.26        4.72      3.26 o 
  27   1   0      360.91      216.78     16.06 o 
  29   1   0       31.55       28.32     14.15 o 
  31   1   0        0.70       -0.39      6.20 o 
  33   1   0        0.53       15.51      8.53 o 
  35   1   0      220.07      245.00     26.36 o 
   0   2   0       18.09       25.51      3.22 o 
   2   2   0      895.99      823.21     13.48 o 
   4   2   0     1420.28     1411.94     41.26 o 
   6   2   0     2249.43     2104.45     98.76 o 
   8   2   0      346.79      344.95     13.92 o 
  10   2   0      664.56      653.91     22.65 o 
  12   2   0      141.09      141.98      6.43 o 
  14   2   0       29.36       35.65      3.41 o 
  16   2   0      513.30      412.36     18.09 o 
  18   2   0        2.80        6.17      2.02 o 
  20   2   0     5862.09     5479.12    249.06 o 
  22   2   0       15.34       14.05      4.09 o 
  24   2   0     1034.51      848.89     35.49 o 
  26   2   0       47.82       39.73      8.83 o 
  28   2   0       18.37       17.41      6.51 o 
  30   2   0        2.76       13.61      6.40 o 
  32   2   0      210.30      221.81     18.86 o 
  34   2   0      123.09      153.51     27.14 o 
   1   3   0       99.79       89.61      4.61 o 
   3   3   0     3272.08     3284.31     55.90 o 
   5   3   0      132.11      106.94      6.22 o 
   7   3   0      121.49      110.24      5.72 o 
   9   3   0     5279.51     5198.72    271.76 o 
  11   3   0     2570.43     2626.27    109.74 o 
  13   3   0     1138.93     1055.37     58.44 o 
  15   3   0      181.45      143.39      9.13 o 
  17   3   0      367.42      324.81     16.09 o 
  19   3   0      400.90      337.10     27.83 o 
  21   3   0      101.93      106.94     11.93 o 
  23   3   0        0.18        7.87      4.78 o 
  25   3   0       56.43       59.61     18.80 o 
  27   3   0      108.31      112.58     15.89 o 
  29   3   0       11.63       24.94      6.89 o 
  31   3   0       15.44       19.54      6.78 o 
  33   3   0        0.83        0.89      6.01 o 
   0   4   0      660.84      570.32     18.46 o 
   2   4   0      171.61      152.06      7.35 o 
   4   4   0      133.69      131.06      8.63 o 
   6   4   0        7.25       14.14      2.81 o 
   8   4   0        7.86        7.45      2.01 o 
  10   4   0      297.89      268.69     11.32 o 
  12   4   0     1647.69     1383.58    118.61 o 
  14   4   0      668.99      599.32     25.52 o 
  16   4   0     3979.52     3437.73     90.63 o 
  18   4   0      989.62      923.20     37.69 o 
  20   4   0      591.60      563.11     30.02 o 
  22   4   0       90.10      110.53     13.05 o 
  24   4   0       78.22       91.77     11.79 o 
  26   4   0      491.50      543.78     27.71 o 
  28   4   0       19.15       12.10      6.84 o 
  30   4   0      249.97      289.04     23.53 o 
   1   5   0      297.25      277.24     11.23 o 
   3   5   0     1066.05      997.82     30.78 o 
   5   5   0        6.45        8.42      2.35 o 
   7   5   0     1428.76     1402.74     34.64 o 
   9   5   0        9.22       11.73      4.45 o 
  11   5   0        7.15        8.63      4.50 o 
  13   5   0        9.02       10.60      3.16 o 
  15   5   0      206.99      220.88     14.86 o 
  17   5   0     1250.66     1104.07     35.28 o 
  19   5   0        0.78        7.08      8.29 o 
  21   5   0       12.97       21.26      5.27 o 
  23   5   0       42.54       48.34      8.43 o 
  25   5   0       97.64      108.49     13.52 o 
  27   5   0      125.16      147.12     20.97 o 
   0   6   0      669.38      665.41     31.04 o 
   2   6   0      652.02      655.55     19.29 o 
   4   6   0     2487.95     2379.50     82.92 o 
   6   6   0      899.78      893.04     28.42 o 
   8   6   0      995.68      981.29     50.28 o 
  10   6   0        6.70       13.09      4.11 o 
  12   6   0        8.66       11.37      3.99 o 
  14   6   0        0.79       11.97      4.28 o 
  16   6   0        0.00        1.18      4.43 o 
  18   6   0        6.96       11.36      4.87 o 
  20   6   0      149.83      171.70     15.22 o 
  22   6   0       51.74       66.26     12.24 o 
  24   6   0        5.77       17.83      8.53 o 
   1   7   0       88.27      126.06     18.23 o 
   3   7   0       33.27       32.40      6.77 o 
   5   7   0       86.98      105.53     13.68 o 
   7   7   0       61.62       76.77      9.38 o 
   9   7   0       49.47       65.80      8.75 o 
  11   7   0       35.95       36.34      6.03 o 
  13   7   0        9.91        8.63      5.23 o 
  15   7   0        2.46        4.82      6.40 o 
  17   7   0        8.85       16.48      7.56 o 
   0   8   0      120.14      162.04     28.30 o 
   2   8   0       12.40       33.34     10.85 o 
 -35   1   1       19.77       17.44      9.69 o 
 -33   1   1      352.01      354.32     33.34 o 
 -31   1   1       11.72        8.92      8.53 o 
 -29   1   1      199.49      195.93     16.31 o 
 -27   1   1      750.16      597.19     23.05 o 
 -25   1   1      419.81      313.52     16.03 o 
 -23   1   1     1013.46     1035.31    122.33 o 
 -21   1   1        1.13        1.90      1.94 o 
 -19   1   1        0.06       -0.57      1.47 o 
 -17   1   1        0.01        2.68      1.40 o 
 -15   1   1       78.67      125.72      6.92 o 
 -13   1   1    10212.30    11899.86    550.96 o 
 -11   1   1      471.09      525.41     29.65 o 
  -9   1   1     7249.50     7902.23    378.02 o 
  -7   1   1     2871.34     3268.99    164.70 o 
  -5   1   1       36.14       26.07      3.95 o 
  -3   1   1     5875.94     5502.17    109.75 o 
  -1   1   1       37.23       34.00      1.57 o 
   1   1   1     5979.96     5738.21    120.97 o 
   3   1   1    11989.11    11988.17    425.22 o 
   5   1   1     7839.53     7270.96    217.39 o 
   7   1   1     2083.61     2177.72     90.97 o 
   9   1   1     1111.23     1118.76     41.12 o 
  11   1   1       38.72       36.86      2.42 o 
  13   1   1     1314.94     1595.29     73.36 o 
  15   1   1        4.66        6.64      1.34 o 
  17   1   1       42.28       37.04      4.40 o 
  19   1   1        0.53        7.21      1.86 o 
  21   1   1       68.94       63.96      7.55 o 
  23   1   1      141.45       78.70      8.00 o 
  25   1   1       33.98       32.25      5.42 o 
  27   1   1      944.34      632.98     39.15 o 
  29   1   1      125.48      144.72     18.21 o 
  31   1   1        8.36        4.80      6.40 o 
  33   1   1       33.03       38.38     10.85 o 
  35   1   1       91.37      118.62     22.48 o 
 -34   2   1       24.74       20.16      8.53 o 
 -32   2   1       24.63       38.68      7.72 o 
 -30   2   1       21.60       10.31      6.68 o 
 -28   2   1       15.87       16.86      5.95 o 
 -26   2   1        0.09        0.71      9.11 o 
 -24   2   1     2184.93     2150.59    207.38 o 
 -22   2   1      747.33      723.86     41.78 o 
 -20   2   1     5616.18     5129.99    298.35 o 
 -18   2   1      653.41      572.04     30.45 o 
 -16   2   1        6.36       10.92      1.94 o 
 -14   2   1      305.04      324.91     17.05 o 
 -12   2   1     1010.23     1128.17     49.55 o 
 -10   2   1     2337.61     2553.35    145.08 o 
  -8   2   1     1002.35      913.89     30.60 o 
  -6   2   1      274.80      243.80      6.62 o 
  -4   2   1      315.52      249.47      6.49 o 
  -2   2   1      402.65      402.80     12.19 o 
   0   2   1     6074.74     5648.82     58.94 o 
   2   2   1       80.78       52.31      4.12 o 
   4   2   1     1344.14     1426.58     31.89 o 
   6   2   1      306.83      319.87      8.72 o 
   8   2   1     1951.75     1937.47     77.76 o 
  10   2   1       94.97      116.98      4.30 o 
  12   2   1       46.15       42.08      3.15 o 
  14   2   1      130.76      113.84      4.79 o 
  16   2   1        6.61        8.27      2.01 o 
  18   2   1      539.51      550.91     38.57 o 
  20   2   1     1579.37     1516.05     77.44 o 
  22   2   1      484.66      491.55     32.16 o 
  24   2   1      468.69      351.14     22.60 o 
  26   2   1      575.65      402.65     25.62 o 
  28   2   1      113.69      103.08     15.84 o 
  30   2   1      119.62      157.26     19.32 o 
  32   2   1        9.61       12.22      5.74 o 
  34   2   1      210.83      203.50     25.78 o 
 -33   3   1       23.92       43.89     11.82 o 
 -31   3   1        9.99        3.40      5.12 o 
 -29   3   1       14.82       12.91      6.99 o 
 -27   3   1        1.70       -3.23      4.79 o 
 -25   3   1      261.05      281.13     29.26 o 
 -23   3   1       66.32       65.69      9.97 o 
 -21   3   1       18.15       24.01      5.98 o 
 -19   3   1      482.71      454.40     21.00 o 
 -17   3   1      367.78      327.08     13.15 o 
 -15   3   1      522.92      457.36     29.49 o 
 -13   3   1       92.48       70.78      6.08 o 
 -11   3   1      295.55      288.78     10.43 o 
  -9   3   1      187.69      139.85      7.60 o 
  -7   3   1      256.86      241.29     11.80 o 
  -5   3   1      123.95      139.33      5.90 o 
  -3   3   1      929.20      869.32     19.17 o 
  -1   3   1        1.43        1.17      0.79 o 
   1   3   1      153.01      160.94      5.75 o 
   3   3   1    15674.66    16096.18    319.70 o 
   5   3   1     1117.65     1120.23     22.10 o 
   7   3   1     7420.56     8352.47    359.20 o 
   9   3   1      758.19      752.38     24.60 o 
  11   3   1     2435.10     2635.06    162.92 o 
  13   3   1      457.92      453.75     22.81 o 
  15   3   1      456.01      429.21     35.89 o 
  17   3   1      425.12      361.67     20.75 o 
  19   3   1        2.03        1.10      4.92 o 
  21   3   1       46.80       41.16      7.45 o 
  23   3   1      156.34      143.92     22.78 o 
  25   3   1      368.89      332.36     34.31 o 
  27   3   1        7.09        7.67     13.76 o 
  29   3   1        0.30       11.44      4.73 o 
  31   3   1       22.16       21.88     12.99 o 
  33   3   1       15.73       11.24      8.14 o 
 -30   4   1        1.43       12.02      8.72 o 
 -28   4   1        1.74       10.58      5.77 o 
 -26   4   1       11.11       19.55      6.72 o 
 -24   4   1        7.29        8.76      4.37 o 
 -22   4   1       60.35       55.52      8.94 o 
 -20   4   1     1888.97     1638.96     65.68 o 
 -18   4   1      781.29      681.94     52.18 o 
 -16   4   1     7535.07     6727.06     93.61 o 
 -14   4   1      538.68      507.07     24.90 o 
 -12   4   1      269.26      260.82     13.09 o 
 -10   4   1       16.29       10.75      2.80 o 
  -8   4   1       44.97       43.19      4.78 o 
  -6   4   1        1.50        1.61      1.56 o 
  -4   4   1       69.73       84.26      6.37 o 
  -2   4   1      114.83      118.40      5.98 o 
   0   4   1       93.39       81.56      4.84 o 
   2   4   1        6.91        4.56      2.26 o 
   4   4   1      508.35      484.72     16.16 o 
   6   4   1      163.31      148.27     10.46 o 
   8   4   1      180.89      193.73      9.43 o 
  10   4   1      363.69      349.94     11.66 o 
  12   4   1      386.49      370.65     13.11 o 
  14   4   1      257.18      235.72     14.37 o 
  16   4   1       20.24       20.45      5.55 o 
  18   4   1      799.61      700.63     44.44 o 
  20   4   1       20.77       26.76      6.29 o 
  22   4   1       12.33       11.15      6.14 o 
  24   4   1        1.06        1.06      3.98 o 
  26   4   1      147.64      180.24     23.84 o 
  28   4   1       47.63       42.12      9.31 o 
  30   4   1        3.97       17.21     22.87 o 
 -27   5   1      100.17      140.77     15.56 o 
 -25   5   1      114.23      131.86     14.50 o 
 -23   5   1      138.05      133.26     14.64 o 
 -21   5   1       40.62       40.02      7.61 o 
 -19   5   1       62.13       72.74     10.07 o 
 -17   5   1      161.21      145.97     15.37 o 
 -15   5   1       60.00       72.13      7.99 o 
 -13   5   1       33.59       49.59      6.76 o 
 -11   5   1      195.73      194.85     11.49 o 
  -9   5   1      117.26      120.98     10.56 o 
  -7   5   1      169.21      169.84     11.83 o 
  -5   5   1      469.29      446.18     15.70 o 
  -3   5   1      113.13      116.80      8.92 o 
  -1   5   1      332.97      338.08     12.45 o 
   1   5   1      100.58       93.91      8.40 o 
   3   5   1      194.94      199.33     10.07 o 
   5   5   1       14.24       13.52      3.77 o 
   7   5   1      310.37      322.80     17.08 o 
   9   5   1        5.37        7.35      2.89 o 
  11   5   1      215.65      213.09     13.10 o 
  13   5   1       77.18       92.48     11.78 o 
  15   5   1       14.61       22.92      5.53 o 
  17   5   1       11.57       18.75      7.80 o 
  19   5   1      101.88      106.61     13.27 o 
  21   5   1       63.48       77.24     16.42 o 
  23   5   1       20.82       35.36      6.67 o 
  25   5   1       16.41        9.79      7.33 o 
  27   5   1       90.43       75.71     15.07 o 
 -24   6   1        2.28       -3.44      4.69 o 
 -22   6   1        2.11        9.81      4.68 o 
 -20   6   1        0.84        0.50      4.40 o 
 -18   6   1        6.37        5.81      3.93 o 
 -16   6   1        1.00        1.55      3.71 o 
 -14   6   1        0.88        4.04      3.79 o 
 -12   6   1       53.44       73.14     10.04 o 
 -10   6   1      293.38      284.30     17.14 o 
  -8   6   1      586.91      573.38     25.00 o 
  -6   6   1     1061.70     1012.27     32.59 o 
  -4   6   1      345.11      332.20     22.05 o 
  -2   6   1      606.10      601.71     24.61 o 
   0   6   1       28.38       38.35      5.97 o 
   2   6   1      508.04      527.08     17.30 o 
   4   6   1     2754.06     2748.21     74.36 o 
   6   6   1     1409.80     1351.45     54.67 o 
   8   6   1     1012.97     1016.65     33.04 o 
  10   6   1      225.64      199.96     18.44 o 
  12   6   1        0.14        5.95      5.54 o 
  14   6   1       11.32       17.36      4.73 o 
  16   6   1      471.28      445.21     23.15 o 
  18   6   1      409.29      411.75     22.17 o 
  20   6   1       40.31       41.85     11.33 o 
  22   6   1        1.27       -1.35      4.98 o 
 -17   7   1       33.10       41.27      9.55 o 
 -15   7   1        3.50        6.62      5.30 o 
 -13   7   1      167.58      168.86     18.05 o 
 -11   7   1       50.06       62.18      8.00 o 
  -9   7   1      158.05      184.61     13.01 o 
  -7   7   1      229.14      246.21     14.52 o 
  -5   7   1      102.72      126.80     14.22 o 
  -3   7   1        0.55       16.51      5.46 o 
  -1   7   1       17.51       22.84      6.86 o 
   1   7   1      184.86      222.96     19.32 o 
   3   7   1       20.86       27.03      7.61 o 
   5   7   1        0.00        6.05      4.36 o 
   7   7   1        0.03       -1.93      4.14 o 
   9   7   1       82.09      103.25     12.59 o 
  11   7   1        7.11       19.39      5.07 o 
  13   7   1        1.12        6.86     11.44 o 
  15   7   1       34.51       32.78      7.94 o 
  17   7   1       21.46       29.33     14.73 o 
  -2   8   1       10.76       23.50      7.82 o 
   0   8   1       71.72       77.88     12.47 o 
   2   8   1       90.06      114.36     24.42 o 
 -36   0   2      167.37      289.20     27.91 o 
 -34   0   2       30.55       32.56     10.47 o 
 -32   0   2      100.33      147.70     26.36 o 
 -30   0   2       18.46       37.22     12.41 o 
 -28   0   2      536.96      430.69     35.28 o 
 -26   0   2       69.06       42.26     12.41 o 
 -24   0   2        9.30        9.96      4.96 o 
 -22   0   2        9.65       11.17      4.04 o 
 -20   0   2      501.45      478.66     65.03 o 
 -18   0   2       41.83       42.34      5.56 o 
 -16   0   2      697.97      965.10    136.83 o 
 -14   0   2       29.72       65.89      5.66 o 
 -12   0   2       95.46      119.45      7.96 o 
 -10   0   2     5293.64     5710.68    477.80 o 
  -8   0   2      553.40      564.13     60.78 o 
  -6   0   2    35562.46    33422.27   2755.35 o 
  -4   0   2    13735.81    13996.25   1185.50 o 
  -2   0   2     4122.29     5109.67    568.70 o 
   0   0   2     9097.10    11700.39    764.86 o 
   2   0   2    18861.09    24092.79    129.48 o 
   4   0   2     2014.30     2205.41     38.38 o 
   6   0   2     2110.02     2752.01     47.68 o 
   8   0   2     2887.60     3355.66     92.65 o 
  10   0   2    56065.63    66785.14    302.51 o 
  12   0   2      846.11      964.16     96.77 o 
  14   0   2    11532.51    15330.70   1424.65 o 
  16   0   2      391.10      355.62     44.80 o 
  18   0   2      182.00      148.68     20.74 o 
  20   0   2        8.37       14.06      6.01 o 
  22   0   2      408.47      289.32     42.84 o 
  24   0   2        9.04        7.62      3.97 o 
  26   0   2      148.31      142.23     16.71 o 
  28   0   2      243.42      195.25     16.28 o 
  30   0   2      594.81      501.63     38.77 o 
 -35   1   2       32.68       44.97     10.47 o 
 -33   1   2      356.34      455.11     39.15 o 
 -31   1   2        3.10        2.33      6.20 o 
 -29   1   2      146.16      131.79     16.15 o 
 -27   1   2        1.80        3.12      3.72 o 
 -25   1   2      375.86      368.33     37.50 o 
 -23   1   2        8.80        8.25      2.60 o 
 -21   1   2      345.53      338.26     22.47 o 
 -19   1   2        4.10        1.60      1.20 o 
 -17   1   2     2354.64     2452.54    155.25 o 
 -15   1   2      157.62      161.36      9.40 o 
 -13   1   2     7680.91     8458.61    505.95 o 
 -11   1   2        9.87       11.60      1.91 o 
  -9   1   2      401.30      420.83     16.88 o 
  -7   1   2     2509.72     2586.30    123.22 o 
  -5   1   2     1614.72     1625.41     58.79 o 
  -3   1   2      227.89      184.11      6.00 o 
  -1   1   2    11221.82    11781.14    146.02 o 
   1   1   2     7818.62     8059.30    288.50 o 
   3   1   2     6284.31     6353.15    239.22 o 
   5   1   2      334.22      273.92     27.08 o 
   7   1   2      949.63      955.38     70.77 o 
   9   1   2       14.82       11.75      1.12 o 
  11   1   2      126.26       99.96      5.34 o 
  13   1   2      676.89      693.02     23.17 o 
  15   1   2      348.52      347.54     18.74 o 
  17   1   2        3.08        3.79      1.65 o 
  19   1   2      126.67      118.24     11.41 o 
  21   1   2       52.76       60.87      6.64 o 
  23   1   2       45.04       32.77      5.00 o 
  25   1   2       73.65       61.48      8.37 o 
  27   1   2       15.57       14.21      6.23 o 
  29   1   2       63.53       44.75      9.31 o 
  31   1   2        5.71       14.73      5.48 o 
  33   1   2      448.82      514.81     41.87 o 
 -34   2   2       31.29       39.15     10.47 o 
 -32   2   2        1.32        2.88      7.75 o 
 -30   2   2       10.08        8.77      7.17 o 
 -28   2   2      192.57      165.42     19.29 o 
 -26   2   2        7.96       13.63      4.17 o 
 -24   2   2     1036.81      916.08     93.30 o 
 -22   2   2     1129.07      952.23     35.79 o 
 -20   2   2     1159.11     1056.65     41.96 o 
 -18   2   2      420.92      370.53     21.41 o 
 -16   2   2       36.58       67.40      5.66 o 
 -14   2   2      426.13      554.87     18.71 o 
 -12   2   2      508.29      574.78     36.56 o 
 -10   2   2    10106.86    12064.42    747.68 o 
  -8   2   2      498.41      466.51     19.08 o 
  -6   2   2     3054.62     3149.00     82.73 o 
  -4   2   2     1427.78     1311.29     14.98 o 
  -2   2   2       16.22       23.62      1.91 o 
   0   2   2       54.99       52.59      2.75 o 
   2   2   2      431.08      434.97     10.10 o 
   4   2   2       57.23       76.31      4.17 o 
   6   2   2     1980.12     1874.92     38.16 o 
   8   2   2       85.98       88.78      4.34 o 
  10   2   2     2509.75     2632.01     86.04 o 
  12   2   2       80.21       64.78      5.04 o 
  14   2   2     1001.08      821.19     40.12 o 
  16   2   2       15.27       20.90      3.62 o 
  18   2   2        2.29        7.35      2.40 o 
  20   2   2      350.71      347.59     19.98 o 
  22   2   2      570.47      464.95     31.40 o 
  24   2   2      145.34      112.42     15.82 o 
  26   2   2        2.46        1.30      4.93 o 
  28   2   2       59.57       61.12     11.37 o 
  30   2   2      230.00      226.80     21.68 o 
  32   2   2       19.28       20.16      6.43 o 
 -33   3   2      106.12       91.82     13.55 o 
 -31   3   2       26.80       29.99      7.62 o 
 -29   3   2        1.56        2.19      4.47 o 
 -27   3   2       39.58       44.67      7.64 o 
 -25   3   2       19.55       18.08      8.26 o 
 -23   3   2       39.53       38.98      7.22 o 
 -21   3   2      106.79       91.67     11.04 o 
 -19   3   2       96.98      113.85      9.76 o 
 -17   3   2      100.58       98.98      8.01 o 
 -15   3   2      713.85      700.42     26.86 o 
 -13   3   2      356.78      286.93     11.65 o 
 -11   3   2      119.98      125.91      5.93 o 
  -9   3   2     1105.37      991.44     41.77 o 
  -7   3   2      702.78      657.00     17.17 o 
  -5   3   2      359.53      366.48      9.63 o 
  -3   3   2     1164.36     1115.15     18.64 o 
  -1   3   2       89.12       93.79      4.12 o 
   1   3   2       19.18       35.75      3.21 o 
   3   3   2     3804.21     3900.44    111.74 o 
   5   3   2     2095.83     2294.05     49.97 o 
   7   3   2     1048.03      992.92     19.09 o 
   9   3   2        1.21        4.82      1.64 o 
  11   3   2     1496.63     1532.12     77.78 o 
  13   3   2     2772.09     2652.24    266.59 o 
  15   3   2       33.21       38.11      5.35 o 
  17   3   2     1984.39     1795.52    131.74 o 
  19   3   2     2252.52     1963.68     88.41 o 
  21   3   2     1356.87     1286.10     36.69 o 
  23   3   2      152.27      119.83     17.13 o 
  25   3   2       66.08       44.34     10.25 o 
  27   3   2      110.43      116.55     16.94 o 
  29   3   2       36.37       27.91      7.75 o 
  31   3   2        2.48        7.37      5.19 o 
 -30   4   2      156.45      174.50     21.57 o 
 -28   4   2        8.69       13.71      5.15 o 
 -26   4   2        0.18        4.44      4.39 o 
 -24   4   2        3.54       13.57      4.70 o 
 -22   4   2      114.36       98.76     14.96 o 
 -20   4   2        1.27       13.02      5.81 o 
 -18   4   2      221.68      211.21     15.05 o 
 -16   4   2     3175.79     2983.29     61.05 o 
 -14   4   2      370.95      317.78     13.79 o 
 -12   4   2      169.70      165.39      9.90 o 
 -10   4   2        1.08        8.14      2.79 o 
  -8   4   2      115.50      119.70      6.94 o 
  -6   4   2     1155.84     1133.17     28.81 o 
  -4   4   2      632.41      635.56     13.53 o 
  -2   4   2     1290.40     1241.77     17.06 o 
   0   4   2       14.95       16.09      2.93 o 
   2   4   2        0.02        4.90      1.97 o 
   4   4   2      101.68      129.34      8.32 o 
   6   4   2      365.64      339.90     12.63 o 
   8   4   2       53.06       46.60      6.74 o 
  10   4   2       77.85       90.59      7.37 o 
  12   4   2     1415.28     1437.18    124.57 o 
  14   4   2      119.02      130.03     12.89 o 
  16   4   2      183.18      148.81     14.21 o 
  18   4   2       52.57       45.80      7.64 o 
  20   4   2       28.28       20.33      7.27 o 
  22   4   2       60.45       67.03     10.07 o 
  24   4   2        9.37        1.66      4.24 o 
  26   4   2      542.74      513.44     31.65 o 
  28   4   2      302.27      328.64     52.72 o 
  30   4   2      222.92      244.37     26.77 o 
 -27   5   2      116.83      143.89     15.83 o 
 -25   5   2      137.98      178.88     18.05 o 
 -23   5   2       55.79       63.16     11.43 o 
 -21   5   2      148.68      129.21     14.70 o 
 -19   5   2      421.29      381.41     29.50 o 
 -17   5   2      404.59      323.68     18.57 o 
 -15   5   2      140.62      130.13     11.54 o 
 -13   5   2        0.44        4.31      3.01 o 
 -11   5   2      340.04      358.08     15.43 o 
  -9   5   2        5.74       10.02      2.93 o 
  -7   5   2     1949.19     1790.49     47.35 o 
  -5   5   2       34.28       39.28      6.06 o 
  -3   5   2      325.01      333.69     12.52 o 
  -1   5   2      272.83      267.37     10.86 o 
   1   5   2       17.39       16.69      4.19 o 
   3   5   2       10.63       18.34      3.57 o 
   5   5   2      155.02      144.44      9.84 o 
   7   5   2      320.29      289.19     13.07 o 
   9   5   2        9.46       13.91      3.67 o 
  11   5   2       30.83       38.18      7.08 o 
  13   5   2        2.88       10.31      4.44 o 
  15   5   2       14.43       25.66      5.74 o 
  17   5   2      281.93      281.82     21.38 o 
  19   5   2        0.02        4.21      7.76 o 
  21   5   2      182.92      185.60     15.84 o 
  23   5   2       21.17       33.64      6.72 o 
  25   5   2       17.50       14.34      6.03 o 
  27   5   2       43.20       42.22     12.21 o 
 -24   6   2       35.11       34.45      7.23 o 
 -22   6   2       38.89       36.75      9.03 o 
 -20   6   2       19.31       40.44     13.22 o 
 -18   6   2       19.32       31.22      8.36 o 
 -16   6   2       11.12        9.14      5.63 o 
 -14   6   2        0.29        2.48      3.65 o 
 -12   6   2      131.08      145.48     18.12 o 
 -10   6   2       19.60       20.23      4.55 o 
  -8   6   2      319.05      304.32     15.44 o 
  -6   6   2      453.92      476.03     19.42 o 
  -4   6   2        2.82        6.53      3.26 o 
  -2   6   2        9.57       18.26      5.07 o 
   0   6   2       31.62       45.68      6.32 o 
   2   6   2       20.40       32.20      5.01 o 
   4   6   2       39.45       61.22      6.66 o 
   6   6   2      937.20      881.98     53.88 o 
   8   6   2      123.15      111.85     12.56 o 
  10   6   2      107.57      103.03     12.79 o 
  12   6   2        0.88       21.16      4.98 o 
  14   6   2      214.62      212.90     15.14 o 
  16   6   2      242.22      239.52     16.43 o 
  18   6   2       64.15       66.82      9.35 o 
  20   6   2      123.89      117.14     13.76 o 
  22   6   2       22.56       44.00      7.05 o 
 -17   7   2       79.96      100.86     16.29 o 
 -15   7   2       25.73       35.90     12.66 o 
 -13   7   2        3.16        9.97      4.05 o 
 -11   7   2       72.65       79.81     10.20 o 
  -9   7   2      206.84      198.67     14.91 o 
  -7   7   2      470.48      482.76     20.78 o 
  -5   7   2      364.95      407.32     21.89 o 
  -3   7   2       14.82       16.92      4.84 o 
  -1   7   2       38.55       47.24      7.21 o 
   1   7   2       40.90       85.19     20.74 o 
   3   7   2      168.46      183.09     22.07 o 
   5   7   2       74.92      103.47     12.39 o 
   7   7   2        4.42        3.55      4.21 o 
   9   7   2      319.84      297.34     25.39 o 
  11   7   2       13.13       10.17      8.33 o 
  13   7   2        0.65        4.59     18.03 o 
  15   7   2        1.43       11.81      5.68 o 
 -35   1   3       15.83       25.97     11.63 o 
 -33   1   3      603.61      546.99     44.97 o 
 -31   1   3      172.54      195.01     18.36 o 
 -29   1   3        0.00        7.95      4.66 o 
 -27   1   3        3.16        7.37      3.15 o 
 -25   1   3        9.08       23.00      3.90 o 
 -23   1   3     1324.39     1357.05    119.69 o 
 -21   1   3      406.72      368.26     24.61 o 
 -19   1   3     1110.46     1014.17     76.10 o 
 -17   1   3      512.90      437.60     24.43 o 
 -15   1   3        1.29        3.00      1.21 o 
 -13   1   3     5957.46     6809.61    343.84 o 
 -11   1   3      911.29      935.65     44.10 o 
  -9   1   3     3145.87     3280.10    170.77 o 
  -7   1   3     1626.25     1601.40    104.41 o 
  -5   1   3     1059.60     1023.78     65.41 o 
  -3   1   3    67804.27    68141.55   3040.69 o 
  -1   1   3    10171.10    11075.79    294.04 o 
   1   1   3    67136.06    70334.72   2785.79 o 
   3   1   3     1499.18     1506.53     89.53 o 
   5   1   3      737.12      971.79    273.19 o 
   7   1   3       33.12       28.93      3.56 o 
   9   1   3      340.38      351.48     12.76 o 
  11   1   3      158.25      195.62     17.68 o 
  13   1   3      907.04     1019.84     65.91 o 
  15   1   3      128.82      135.48      9.74 o 
  17   1   3       87.86       59.96      6.37 o 
  19   1   3      121.44      128.15      8.92 o 
  21   1   3        4.34        7.57      2.38 o 
  23   1   3        0.32        9.03      3.45 o 
  25   1   3       44.56       40.14      6.94 o 
  27   1   3       80.78       77.82     16.15 o 
  29   1   3        0.00        8.16      5.04 o 
  31   1   3       91.18      107.50     15.17 o 
  33   1   3      159.07      200.38     18.35 o 
 -34   2   3        0.98        3.10      7.37 o 
 -32   2   3        0.40       -1.94      6.98 o 
 -30   2   3       43.06       26.88     16.09 o 
 -28   2   3        4.74       14.42      4.77 o 
 -26   2   3     2563.30     2272.44    316.32 o 
 -24   2   3       69.92       86.19      8.76 o 
 -22   2   3       52.11       66.30      7.75 o 
 -20   2   3      220.75      208.36      9.09 o 
 -18   2   3       27.68       37.60      4.57 o 
 -16   2   3      899.60      897.55     21.94 o 
 -14   2   3     1571.07     1760.75     72.07 o 
 -12   2   3      224.19      232.54     14.16 o 
 -10   2   3     8092.85     8726.44    372.37 o 
  -8   2   3     6573.91     6620.63    194.44 o 
  -6   2   3      169.87      173.48      5.21 o 
  -4   2   3      582.88      655.35     15.02 o 
  -2   2   3     4366.44     4474.20     72.27 o 
   0   2   3      787.39      770.89     13.70 o 
   2   2   3     3429.27     3354.11     72.57 o 
   4   2   3     3221.35     3332.70    107.66 o 
   6   2   3      890.79      773.11     32.40 o 
   8   2   3        6.23       14.86      1.56 o 
  10   2   3       50.48       46.55      3.34 o 
  12   2   3        3.99        7.28      1.62 o 
  14   2   3      832.71      798.26     59.86 o 
  16   2   3       60.75       69.74      7.85 o 
  18   2   3       39.60       42.80      5.45 o 
  20   2   3      520.26      503.09     39.63 o 
  22   2   3       33.36       25.28      5.61 o 
  24   2   3      365.87      315.25     22.20 o 
  26   2   3       11.46       29.77      7.50 o 
  28   2   3      142.64      164.47     19.99 o 
  30   2   3      117.44       84.44     23.26 o 
  32   2   3       82.65       83.51     12.09 o 
 -33   3   3       34.73       33.05     10.66 o 
 -31   3   3        1.47        4.01      9.89 o 
 -29   3   3      284.01      304.54     45.37 o 
 -27   3   3       97.79       80.91     10.87 o 
 -25   3   3      112.12      111.00     16.02 o 
 -23   3   3      116.49      131.12     17.11 o 
 -21   3   3        0.01        1.73      3.19 o 
 -19   3   3       59.33       65.75      7.69 o 
 -17   3   3      167.55      172.82     10.11 o 
 -15   3   3      454.98      396.65     23.89 o 
 -13   3   3       46.79       46.57      5.76 o 
 -11   3   3        4.29        5.59      2.29 o 
  -9   3   3     1123.95     1192.64     63.13 o 
  -7   3   3        3.87       17.81      2.46 o 
  -5   3   3       10.67        9.23      1.83 o 
  -3   3   3     2352.12     2299.60     30.95 o 
  -1   3   3      216.98      238.27      7.87 o 
   1   3   3      108.03       95.25      4.45 o 
   3   3   3        0.89        2.32      1.65 o 
   5   3   3      346.35      383.15     11.89 o 
   7   3   3      195.30      197.16      8.44 o 
   9   3   3       80.46      109.49      6.45 o 
  11   3   3      245.52      221.24     15.35 o 
  13   3   3     6314.60     6438.42    465.39 o 
  15   3   3      937.60      932.42     87.10 o 
  17   3   3    11011.57    11375.87   1132.00 o 
  19   3   3      182.06      213.72     22.75 o 
  21   3   3     4364.52     3752.32    210.11 o 
  23   3   3       40.85       37.06      9.03 o 
  25   3   3      128.51      146.15     19.87 o 
  27   3   3       73.94       64.89     17.64 o 
  29   3   3        0.22       -3.72      5.09 o 
  31   3   3        3.85       -1.51      6.23 o 
 -32   4   3       23.22       27.79     10.85 o 
 -30   4   3       38.87       68.60     11.42 o 
 -28   4   3       15.98       34.78      9.48 o 
 -26   4   3       46.31       44.53      7.94 o 
 -24   4   3        2.41        1.81      3.64 o 
 -22   4   3      381.73      336.20     18.85 o 
 -20   4   3        2.35        7.45      3.29 o 
 -18   4   3      419.40      351.00     21.37 o 
 -16   4   3       12.47       22.07      4.69 o 
 -14   4   3       17.49       21.38      4.53 o 
 -12   4   3        0.15       -0.47      2.13 o 
 -10   4   3       34.51       33.14      5.08 o 
  -8   4   3      376.25      325.63     15.56 o 
  -6   4   3     9641.68     9149.87    130.98 o 
  -4   4   3      873.00      778.65     17.80 o 
  -2   4   3     1377.88     1264.31     18.46 o 
   0   4   3       60.50       66.23      5.97 o 
   2   4   3        6.62        7.27      2.20 o 
   4   4   3        0.36        3.71      2.00 o 
   6   4   3      336.10      308.38     27.59 o 
   8   4   3        0.27        5.40      2.63 o 
  10   4   3       98.47      111.39      7.80 o 
  12   4   3      157.82      158.13     11.41 o 
  14   4   3      886.47      866.96     54.08 o 
  16   4   3      789.52      653.09     25.17 o 
  18   4   3      135.22      139.39     14.29 o 
  20   4   3       18.54       28.14     11.11 o 
  22   4   3       84.59       74.85     13.16 o 
  24   4   3        0.06        2.65      6.40 o 
  26   4   3        3.22        6.41      4.79 o 
  28   4   3      163.15      167.92     21.05 o 
 -29   5   3      256.93      346.50     68.81 o 
 -27   5   3       14.05       28.51      6.03 o 
 -25   5   3       34.55       35.47      7.40 o 
 -23   5   3       30.89       27.29      6.24 o 
 -21   5   3      176.78      157.24     21.80 o 
 -19   5   3      540.96      444.48     34.85 o 
 -17   5   3     1853.92     1710.41     37.03 o 
 -15   5   3     1349.96     1224.22     30.51 o 
 -13   5   3        5.51       11.26      3.66 o 
 -11   5   3      412.56      383.08     16.03 o 
  -9   5   3      174.32      173.76     11.41 o 
  -7   5   3     3945.56     3547.10     67.20 o 
  -5   5   3      732.21      667.06     27.95 o 
  -3   5   3     1012.74      935.38     21.79 o 
  -1   5   3      256.57      221.03     10.83 o 
   1   5   3       48.68       56.69      6.11 o 
   3   5   3      129.57      152.52     10.73 o 
   5   5   3       31.95       25.89      4.92 o 
   7   5   3      202.27      199.61     13.37 o 
   9   5   3        8.16        7.42      3.85 o 
  11   5   3      216.85      218.62     13.74 o 
  13   5   3       22.84       21.22      6.01 o 
  15   5   3        8.81       10.34      9.35 o 
  17   5   3      211.37      223.08     15.99 o 
  19   5   3        1.48       10.09      4.34 o 
  21   5   3       19.02       13.40      4.88 o 
  23   5   3       51.09       82.84     13.57 o 
  25   5   3        4.10        5.54      5.74 o 
 -24   6   3      145.29      158.04     16.64 o 
 -22   6   3        0.24        5.78      4.43 o 
 -20   6   3        0.07        2.60      4.22 o 
 -18   6   3       26.44       32.02      6.10 o 
 -16   6   3        8.75       23.44      5.65 o 
 -14   6   3       31.04       33.16      5.93 o 
 -12   6   3       87.27       84.41     10.00 o 
 -10   6   3       75.57       92.31     10.71 o 
  -8   6   3       57.00       69.95      9.10 o 
  -6   6   3      295.16      274.47     14.62 o 
  -4   6   3      267.46      254.41     16.24 o 
  -2   6   3       36.79       50.13      8.55 o 
   0   6   3      290.53      297.58     17.24 o 
   2   6   3      288.24      313.10     17.05 o 
   4   6   3        1.07        6.38      3.41 o 
   6   6   3       25.98       43.83      6.24 o 
   8   6   3      114.40       89.72     14.15 o 
  10   6   3      247.13      233.94     27.64 o 
  12   6   3      172.15      175.60     17.20 o 
  14   6   3       55.90       64.50      9.19 o 
  16   6   3       14.51       29.06      5.56 o 
  18   6   3      163.97      159.96     16.68 o 
  20   6   3      218.25      255.76     17.78 o 
  22   6   3       85.08      107.67     13.96 o 
 -17   7   3        0.11       -1.36      4.05 o 
 -15   7   3        1.98        6.89      4.44 o 
 -13   7   3      242.06      291.92     21.21 o 
 -11   7   3        1.77        3.53      3.53 o 
  -9   7   3      190.21      213.93     14.98 o 
  -7   7   3        7.55       23.26      6.49 o 
  -5   7   3        6.77       19.72      5.86 o 
  -3   7   3        4.05        8.39      6.15 o 
  -1   7   3        0.37        6.13      3.71 o 
   1   7   3      296.83      305.83     18.19 o 
   3   7   3      783.41      793.11     38.67 o 
   5   7   3      448.64      415.20     49.04 o 
   7   7   3      210.76      175.32     20.86 o 
   9   7   3      162.64      209.44     24.81 o 
  11   7   3       67.70      124.44     23.26 o 
  13   7   3        1.40        9.02     14.34 o 
  15   7   3        9.05       22.67      9.50 o 
 -36   0   4        1.77       17.44      7.75 o 
 -34   0   4      469.10      495.82     41.09 o 
 -32   0   4      429.48      425.26     37.60 o 
 -30   0   4      470.95      484.58     38.38 o 
 -28   0   4       25.30       30.63     11.63 o 
 -26   0   4      651.41      669.49    101.57 o 
 -24   0   4      628.13      573.00    103.89 o 
 -22   0   4     4122.66     4067.45    381.96 o 
 -20   0   4      527.94      478.90     59.06 o 
 -18   0   4       65.31       78.57     10.57 o 
 -16   0   4       16.90       14.42      3.19 o 
 -14   0   4        1.07        2.43      1.61 o 
 -12   0   4      952.74      941.01    112.52 o 
 -10   0   4     2111.34     2268.83    231.50 o 
  -8   0   4     1006.86      903.99     63.50 o 
  -6   0   4     1737.53     1905.31    289.78 o 
  -4   0   4      137.17       94.39     29.66 o 
  -2   0   4    15639.37    18766.55   1784.21 o 
   0   0   4    64995.80    83031.83   3982.06 o 
   2   0   4     1410.05     2021.66     41.87 o 
   4   0   4     1808.19     1841.24    150.22 o 
   6   0   4     7768.29     7323.90   1164.54 o 
   8   0   4      406.08      469.09     21.71 o 
  10   0   4     2775.86     3154.94     81.41 o 
  12   0   4     5000.59     6392.50    109.71 o 
  14   0   4        1.51        8.14      5.43 o 
  16   0   4      417.94      368.47     25.78 o 
  18   0   4      473.48      401.47     58.54 o 
  20   0   4      370.86      275.81     24.62 o 
  22   0   4      217.25      198.01     15.32 o 
  24   0   4     4330.79     3183.19    333.78 o 
  26   0   4       16.79       27.80      7.17 o 
  28   0   4      251.19      129.39     22.48 o 
  30   0   4       13.58       31.79     10.85 o 
 -35   1   4        8.59        6.98      7.75 o 
 -33   1   4      116.15      111.38     20.55 o 
 -31   1   4        0.08        5.08     11.44 o 
 -29   1   4      110.82      105.59     15.21 o 
 -27   1   4      188.09      190.66     28.67 o 
 -25   1   4        3.69        6.87      2.42 o 
 -23   1   4     7880.31     7520.54    488.44 o 
 -21   1   4      169.08      174.79     13.56 o 
 -19   1   4     3057.40     3063.62    239.45 o 
 -17   1   4        0.10        0.22      1.20 o 
 -15   1   4       59.81       59.03      5.98 o 
 -13   1   4       53.15       50.41      4.31 o 
 -11   1   4       34.59       31.32      3.55 o 
  -9   1   4      111.43       94.97      5.13 o 
  -7   1   4      747.79      839.25     51.14 o 
  -5   1   4        6.73       13.73      2.18 o 
  -3   1   4    63592.45    64738.82   3374.43 o 
  -1   1   4      501.34      574.22     31.45 o 
   1   1   4    74695.88    84263.25   4798.01 o 
   3   1   4       25.48       32.85      2.99 o 
   5   1   4      248.39      238.39     12.76 o 
   7   1   4      189.41      172.39      8.80 o 
   9   1   4       78.48       85.17      5.70 o 
  11   1   4      681.11      748.65     35.38 o 
  13   1   4      330.82      297.86     17.15 o 
  15   1   4       28.38       21.16      4.36 o 
  17   1   4      109.71      121.50     11.46 o 
  19   1   4       10.75       13.03      3.28 o 
  21   1   4       48.99       50.64      6.33 o 
  23   1   4      111.31       89.03     10.88 o 
  25   1   4        6.80        9.21      3.62 o 
  27   1   4       20.95       17.41      4.73 o 
  29   1   4       24.50       24.78     20.35 o 
  31   1   4       71.32       55.75      9.45 o 
  33   1   4       81.26       65.35     18.03 o 
 -34   2   4        8.08        5.43      7.75 o 
 -32   2   4       23.15       15.12      7.75 o 
 -30   2   4      167.66      132.74     17.26 o 
 -28   2   4      140.81      171.00     21.37 o 
 -26   2   4      268.68      219.26     24.07 o 
 -24   2   4       24.59       26.84      4.10 o 
 -22   2   4       26.19       16.05      3.90 o 
 -20   2   4       80.40       81.43      8.99 o 
 -18   2   4       46.37       39.55      5.44 o 
 -16   2   4     1376.57     1410.85    102.79 o 
 -14   2   4        4.72        8.13      2.46 o 
 -12   2   4      443.34      419.80     15.00 o 
 -10   2   4     2145.35     2377.83    127.69 o 
  -8   2   4       66.61       89.25      5.73 o 
  -6   2   4     1191.44     1133.06     15.69 o 
  -4   2   4      139.61      140.48      4.67 o 
  -2   2   4     2280.77     2343.75     32.61 o 
   0   2   4      611.79      636.95     16.33 o 
   2   2   4      102.37       80.42      4.91 o 
   4   2   4     7394.36     7898.98    282.23 o 
   6   2   4     1757.59     1725.33     60.92 o 
   8   2   4       69.39       92.43      5.94 o 
  10   2   4       33.65       37.90      4.23 o 
  12   2   4      218.89      200.87     18.84 o 
  14   2   4      222.82      202.62     28.57 o 
  16   2   4        1.14        2.49      2.62 o 
  18   2   4      140.90      174.16     19.96 o 
  20   2   4     2495.76     2442.07    352.97 o 
  22   2   4       25.14       28.65      5.66 o 
  24   2   4       25.44       21.55      5.53 o 
  26   2   4       34.79       42.99      9.89 o 
  28   2   4       93.15       98.59     15.35 o 
  30   2   4       20.66       14.26     20.16 o 
  32   2   4      100.76      105.86     16.17 o 
 -33   3   4      137.19      156.42     19.59 o 
 -31   3   4        1.90        2.32      6.78 o 
 -29   3   4       14.64       30.70      6.02 o 
 -27   3   4        8.16        3.89      4.12 o 
 -25   3   4        0.32        7.88      4.40 o 
 -23   3   4      157.26      180.59     11.66 o 
 -21   3   4      252.44      240.24     12.29 o 
 -19   3   4      322.96      286.56     13.07 o 
 -17   3   4       64.88       61.99      7.46 o 
 -15   3   4      111.04      111.83      9.40 o 
 -13   3   4      104.99      105.77      8.91 o 
 -11   3   4       18.80       24.87      3.97 o 
  -9   3   4       59.41       46.48      5.56 o 
  -7   3   4       19.14       17.81      2.27 o 
  -5   3   4      736.50      636.51     11.95 o 
  -3   3   4      190.12      163.63      5.25 o 
  -1   3   4       12.86       13.27      2.09 o 
   1   3   4      851.99      795.86     27.14 o 
   3   3   4       32.45       12.04      2.66 o 
   5   3   4      179.14      152.50      7.45 o 
   7   3   4      547.36      511.41     17.52 o 
   9   3   4        1.66        0.15      1.57 o 
  11   3   4      188.92      197.43     19.03 o 
  13   3   4     3776.23     3802.80    307.07 o 
  15   3   4     4197.37     4096.22    329.44 o 
  17   3   4       82.97       72.34      8.77 o 
  19   3   4       88.93      107.61     18.51 o 
  21   3   4     1555.02     1383.52     48.92 o 
  23   3   4        6.59       17.25      6.85 o 
  25   3   4       26.07       23.17      6.33 o 
  27   3   4      459.99      469.46     29.74 o 
  29   3   4       76.95       63.80     31.01 o 
 -32   4   4       89.69      122.49     22.10 o 
 -30   4   4       74.10      114.22     15.66 o 
 -28   4   4       11.71       16.08     10.73 o 
 -26   4   4      145.55      157.78     20.47 o 
 -24   4   4       36.34       36.14      7.24 o 
 -22   4   4      230.71      233.87     15.73 o 
 -20   4   4       24.21       18.14      4.50 o 
 -18   4   4        5.28        3.55      3.00 o 
 -16   4   4       33.88       50.09      6.99 o 
 -14   4   4      953.67      867.84     29.66 o 
 -12   4   4       14.89       20.69      3.96 o 
 -10   4   4      350.21      297.34     12.86 o 
  -8   4   4     1488.56     1328.84     65.82 o 
  -6   4   4       35.55       62.67      6.11 o 
  -4   4   4      430.51      402.00     10.95 o 
  -2   4   4       83.09      101.37      6.72 o 
   0   4   4       15.09       16.49      3.45 o 
   2   4   4      124.20      121.57      8.21 o 
   4   4   4      629.40      598.80     41.18 o 
   6   4   4      351.64      330.35     14.70 o 
   8   4   4     1155.37     1226.60     36.15 o 
  10   4   4       99.50      111.20     11.28 o 
  12   4   4      325.54      335.01     16.37 o 
  14   4   4        4.03        4.25      3.31 o 
  16   4   4      135.26      181.96     13.05 o 
  18   4   4      278.23      266.39     24.01 o 
  20   4   4        4.38        9.98      4.74 o 
  22   4   4      583.82      535.92     75.98 o 
  24   4   4       99.80      109.81     16.89 o 
  26   4   4       11.23        8.11      4.93 o 
  28   4   4        0.28       -2.50      5.61 o 
 -29   5   4      147.72      220.38     26.45 o 
 -27   5   4        6.18        9.57      4.75 o 
 -25   5   4        0.66       17.11      6.96 o 
 -23   5   4      205.78      176.64     17.54 o 
 -21   5   4       25.84       29.29      6.12 o 
 -19   5   4     1537.53     1391.82     34.29 o 
 -17   5   4     1514.86     1416.84     36.91 o 
 -15   5   4     1565.16     1497.99     34.10 o 
 -13   5   4       41.67       50.91      7.06 o 
 -11   5   4       77.99       82.40      9.13 o 
  -9   5   4      344.52      285.61     14.31 o 
  -7   5   4     3710.91     3392.25     49.56 o 
  -5   5   4     2911.08     2543.38     54.00 o 
  -3   5   4     1830.44     1647.16     38.85 o 
  -1   5   4        6.50        9.73      3.37 o 
   1   5   4        4.91        3.40      3.16 o 
   3   5   4      347.68      335.55     14.19 o 
   5   5   4       44.85       62.14     10.35 o 
   7   5   4       93.36       78.46      9.37 o 
   9   5   4        3.68        7.84      3.47 o 
  11   5   4        0.27        8.12      3.54 o 
  13   5   4       91.56       99.24     15.12 o 
  15   5   4        5.88        2.82      4.52 o 
  17   5   4      103.60      122.13     14.14 o 
  19   5   4       18.42       23.48      7.54 o 
  21   5   4      126.61      128.09     18.63 o 
  23   5   4       15.63       31.68     10.85 o 
  25   5   4        0.03        2.24      5.77 o 
 -24   6   4       50.29       61.67      9.75 o 
 -22   6   4        0.00       -0.46      8.66 o 
 -20   6   4       12.08       14.03      4.32 o 
 -18   6   4       12.86       13.37      5.53 o 
 -16   6   4       40.44       35.59      7.34 o 
 -14   6   4        8.58       13.55      4.06 o 
 -12   6   4       68.71       79.59      9.09 o 
 -10   6   4       20.47       26.72      5.93 o 
  -8   6   4       28.36       34.74      6.16 o 
  -6   6   4       81.19       77.15      9.34 o 
  -4   6   4        4.72        3.16      3.28 o 
  -2   6   4       14.50       16.51      5.14 o 
   0   6   4       51.61       62.25      8.98 o 
   2   6   4      176.07      168.55     16.56 o 
   4   6   4     1615.40     1571.69     70.20 o 
   6   6   4       53.99       56.94     14.88 o 
   8   6   4      259.48      242.41     15.58 o 
  10   6   4        1.87       10.75      5.21 o 
  12   6   4       75.50       97.53     12.03 o 
  14   6   4      135.61      137.85     20.74 o 
  16   6   4       91.34      131.17     14.52 o 
  18   6   4      318.89      361.83     20.61 o 
  20   6   4      311.78      330.00     20.27 o 
 -17   7   4        2.48       10.42     12.41 o 
 -15   7   4       11.08       18.94      4.64 o 
 -13   7   4       91.15       99.58     11.02 o 
 -11   7   4        4.07        4.49      3.72 o 
  -9   7   4        4.44        9.01      4.11 o 
  -7   7   4       43.42       43.15      7.53 o 
  -5   7   4        8.86       19.13      8.47 o 
  -3   7   4      197.76      265.66     19.40 o 
  -1   7   4       91.03      116.90     13.56 o 
   1   7   4      681.00      668.27     32.88 o 
   3   7   4     1231.39     1291.30     40.04 o 
   5   7   4     1108.34     1132.36     69.39 o 
   7   7   4      237.81      262.13     22.68 o 
   9   7   4       61.47       83.06     14.61 o 
  11   7   4       22.65       38.65      8.17 o 
  13   7   4       26.07       33.94      8.36 o 
 -35   1   5       30.41       36.83     12.02 o 
 -33   1   5        7.89       19.56      9.50 o 
 -31   1   5       51.20       44.46      7.94 o 
 -29   1   5       63.49       76.18      9.91 o 
 -27   1   5      343.39      369.16     38.66 o 
 -25   1   5       44.50       55.21      5.92 o 
 -23   1   5     6706.14     6425.37    351.47 o 
 -21   1   5      952.65      837.14     63.45 o 
 -19   1   5     1219.15     1057.32     63.90 o 
 -17   1   5       37.49       48.76      7.55 o 
 -15   1   5      220.61      218.89      7.52 o 
 -13   1   5     3201.45     3654.19    229.39 o 
 -11   1   5      554.19      618.48     46.72 o 
  -9   1   5     1115.09     1362.66     79.16 o 
  -7   1   5       21.87       24.37      4.03 o 
  -5   1   5     2665.51     2750.95    171.35 o 
  -3   1   5    23730.87    29798.76   1298.70 o 
  -1   1   5     8455.00    10969.88    696.21 o 
   1   1   5     3548.09     4117.42    227.79 o 
   3   1   5      250.50      273.23     22.38 o 
   5   1   5      286.47      321.53     20.65 o 
   7   1   5     3444.00     3427.95    302.57 o 
   9   1   5     1143.62     1190.51     49.62 o 
  11   1   5     4267.25     4811.78    291.78 o 
  13   1   5       67.68       67.54     13.59 o 
  15   1   5      205.23      203.11     28.88 o 
  17   1   5        6.29        7.60      3.10 o 
  19   1   5      106.82      114.72     13.90 o 
  21   1   5      137.45      114.86     12.53 o 
  23   1   5        3.01       -0.48      3.52 o 
  25   1   5       83.35       77.22      9.95 o 
  27   1   5      209.96      188.12     17.08 o 
  29   1   5       87.22      116.95     16.03 o 
  31   1   5        0.00       -2.33      7.37 o 
 -34   2   5        5.91        8.14      7.37 o 
 -32   2   5       57.88       58.54     14.34 o 
 -30   2   5       36.43       54.53      9.98 o 
 -28   2   5      157.11      145.16     14.25 o 
 -26   2   5      322.49      297.93     16.92 o 
 -24   2   5      219.74      217.03     19.03 o 
 -22   2   5      172.68      149.32     10.18 o 
 -20   2   5      557.23      531.17     36.54 o 
 -18   2   5        0.01        3.03      4.03 o 
 -16   2   5      258.34      292.21     22.38 o 
 -14   2   5     3647.44     3863.56    220.68 o 
 -12   2   5     7033.13     7290.46    352.96 o 
 -10   2   5      733.50      731.17     54.11 o 
  -8   2   5      124.71      117.24      7.05 o 
  -6   2   5        4.79        4.87      1.15 o 
  -4   2   5      150.63      140.17      8.18 o 
  -2   2   5      882.82      946.87     43.03 o 
   0   2   5     5061.97     5530.02    121.31 o 
   2   2   5      104.74       83.03      5.56 o 
   4   2   5    15547.44    17932.25    626.41 o 
   6   2   5      243.47      243.56     10.94 o 
   8   2   5      944.64      866.54     26.67 o 
  10   2   5        7.06       17.35      6.01 o 
  12   2   5      589.64      569.98     39.04 o 
  14   2   5     1267.38     1278.17    131.80 o 
  16   2   5        0.63        4.43      3.72 o 
  18   2   5      161.36      183.08     16.39 o 
  20   2   5      193.06      190.88     14.92 o 
  22   2   5      167.21      162.91     14.01 o 
  24   2   5        1.91       12.91      4.61 o 
  26   2   5       54.32       68.55     14.15 o 
  28   2   5        0.45       -0.28      8.92 o 
  30   2   5        0.36        1.02     13.57 o 
 -33   3   5       82.33       82.57     18.61 o 
 -31   3   5        0.19        3.15      4.61 o 
 -29   3   5       26.75       25.41      7.53 o 
 -27   3   5       60.03       64.83      9.28 o 
 -25   3   5        4.92        6.47      3.70 o 
 -23   3   5      110.50      112.29     10.84 o 
 -21   3   5        5.77        7.24      3.18 o 
 -19   3   5      109.76       85.84      8.85 o 
 -17   3   5       46.63       43.48      6.18 o 
 -15   3   5        8.01        9.61      3.02 o 
 -13   3   5      530.52      550.93     17.07 o 
 -11   3   5       25.79       18.04      3.83 o 
  -9   3   5      117.52      107.98      8.01 o 
  -7   3   5      880.93      854.14     15.51 o 
  -5   3   5      171.55      153.90      5.90 o 
  -3   3   5      391.04      328.91      7.92 o 
  -1   3   5      177.33      166.61      7.32 o 
   1   3   5        6.96       16.31      3.05 o 
   3   3   5     1263.66     1315.85     31.78 o 
   5   3   5      788.90      787.96     20.30 o 
   7   3   5      823.51      843.59     22.73 o 
   9   3   5      746.52      669.04     44.85 o 
  11   3   5        3.08       17.05      4.18 o 
  13   3   5      440.56      458.40     56.02 o 
  15   3   5      277.40      277.73     23.45 o 
  17   3   5      191.09      209.26     20.55 o 
  19   3   5      177.23      193.96     17.63 o 
  21   3   5      821.38      802.41     95.65 o 
  23   3   5      200.27      227.08     19.18 o 
  25   3   5       21.58       38.93     15.70 o 
  27   3   5      240.50      291.30     23.34 o 
  29   3   5        0.33        0.47      8.92 o 
 -32   4   5       85.59      140.15     24.35 o 
 -30   4   5        0.29        9.84      6.34 o 
 -28   4   5       31.80       38.37     12.98 o 
 -26   4   5       34.88       34.26      6.98 o 
 -24   4   5       29.66       39.53      7.73 o 
 -22   4   5      214.66      216.79     18.91 o 
 -20   4   5     1464.70     1199.25     46.05 o 
 -18   4   5      400.71      364.26     19.43 o 
 -16   4   5     2349.65     2069.72     64.40 o 
 -14   4   5       76.26       79.20      9.96 o 
 -12   4   5      409.68      361.50     14.73 o 
 -10   4   5       91.34       95.99      8.89 o 
  -8   4   5      106.39      108.93      8.36 o 
  -6   4   5      140.90      121.90      8.00 o 
  -4   4   5       30.46       40.90      4.86 o 
  -2   4   5       80.65       73.25      7.25 o 
   0   4   5      557.68      509.94     16.00 o 
   2   4   5       31.31       29.34      4.64 o 
   4   4   5       96.35      150.04      9.63 o 
   6   4   5      262.43      238.90     10.91 o 
   8   4   5     1385.19     1408.85     67.87 o 
  10   4   5      105.85      120.33     12.13 o 
  12   4   5      116.22      122.81     12.38 o 
  14   4   5       18.00       27.65      5.49 o 
  16   4   5       34.04       46.18      7.52 o 
  18   4   5        4.10        8.23      4.74 o 
  20   4   5      214.22      196.95     22.67 o 
  22   4   5        6.33        8.77      5.77 o 
  24   4   5       69.80       66.65     11.64 o 
  26   4   5      230.21      234.30     23.01 o 
 -29   5   5        8.16       17.83     10.47 o 
 -27   5   5       24.41       47.86      7.21 o 
 -25   5   5        1.23       -4.04      4.04 o 
 -23   5   5        7.24       19.47      6.42 o 
 -21   5   5      328.24      324.36     16.79 o 
 -19   5   5     1801.40     1725.00     38.79 o 
 -17   5   5      172.73      216.72     13.94 o 
 -15   5   5     1840.52     1726.30     38.33 o 
 -13   5   5      173.49      186.30     13.16 o 
 -11   5   5      524.68      490.17     26.79 o 
  -9   5   5      409.58      361.79     16.35 o 
  -7   5   5     2054.45     1851.81     37.21 o 
  -5   5   5     3386.78     2977.09     74.87 o 
  -3   5   5      334.02      287.33     16.30 o 
  -1   5   5       95.60      100.62      9.38 o 
   1   5   5       45.46       47.81      6.30 o 
   3   5   5      535.23      488.98     18.13 o 
   5   5   5      248.22      239.13     16.67 o 
   7   5   5      573.89      424.46     19.75 o 
   9   5   5       14.71       12.67      4.81 o 
  11   5   5      157.82      170.15     13.90 o 
  13   5   5       47.24       65.98      9.36 o 
  15   5   5       19.12       19.38      7.13 o 
  17   5   5        2.79        9.25      4.10 o 
  19   5   5      141.78      138.74     15.62 o 
  21   5   5       10.93       11.63      4.93 o 
  23   5   5      184.01      177.53     22.18 o 
 -24   6   5       67.71       79.31     10.55 o 
 -22   6   5       15.24       39.98      9.42 o 
 -20   6   5      115.73       99.40     15.40 o 
 -18   6   5      219.66      214.01     19.45 o 
 -16   6   5      168.55      152.98     14.05 o 
 -14   6   5       75.97       98.02     10.94 o 
 -12   6   5        9.81       14.37      7.16 o 
 -10   6   5       17.54       27.09      5.08 o 
  -8   6   5       14.98       15.65      6.88 o 
  -6   6   5        1.94        4.78      3.94 o 
  -4   6   5       20.56       26.07     10.90 o 
  -2   6   5       88.19      110.84     12.97 o 
   0   6   5        8.07       22.90      5.81 o 
   2   6   5      306.84      301.52     21.18 o 
   4   6   5      475.46      476.45     18.86 o 
   6   6   5       66.85       79.64     12.53 o 
   8   6   5      103.35       87.35     11.36 o 
  10   6   5       16.71       24.22     11.44 o 
  12   6   5       59.35       63.60     16.28 o 
  14   6   5        0.57        7.50      4.93 o 
  16   6   5      264.50      290.44     24.96 o 
  18   6   5      327.28      402.22     22.59 o 
 -17   7   5       20.49       32.95      9.05 o 
 -15   7   5       25.51       37.52      5.73 o 
 -13   7   5       83.45      107.52     11.87 o 
 -11   7   5       11.90       15.44      4.12 o 
  -9   7   5      111.98      153.97     16.62 o 
  -7   7   5        2.35       11.66      4.24 o 
  -5   7   5       60.50       81.60     11.25 o 
  -3   7   5       75.36      109.75     13.33 o 
  -1   7   5       97.73      135.48     19.78 o 
   1   7   5      169.92      177.16     20.83 o 
   3   7   5        6.75        5.26      5.30 o 
   5   7   5      620.96      630.34     50.40 o 
   7   7   5       39.35       89.55     21.32 o 
   9   7   5        1.23        2.70      6.01 o 
  11   7   5        0.33        8.42      5.58 o 
 -36   0   6     1348.98     1407.99     75.59 o 
 -34   0   6        1.40       -6.98      6.98 o 
 -32   0   6      800.92      870.30     55.44 o 
 -30   0   6      356.94      363.50     44.97 o 
 -28   0   6      393.21      366.70     49.43 o 
 -26   0   6        2.08       11.67      5.02 o 
 -24   0   6     2136.28     2128.08    345.60 o 
 -22   0   6      359.66      390.05     53.50 o 
 -20   0   6      387.04      391.14     42.84 o 
 -18   0   6      321.03      311.04     33.57 o 
 -16   0   6      649.05      563.45     59.34 o 
 -14   0   6      256.81      194.82     15.58 o 
 -12   0   6     2780.08     2956.31    245.70 o 
 -10   0   6     1112.89     1194.46    148.47 o 
  -8   0   6      512.18      607.53     43.42 o 
  -6   0   6      310.58      376.79     31.01 o 
  -4   0   6     2125.49     2282.69    199.84 o 
  -2   0   6     3161.90     3746.08    209.53 o 
   0   0   6       98.46       95.92      6.68 o 
   2   0   6      439.54      445.17     14.43 o 
   4   0   6     1123.33     1219.03     91.88 o 
   6   0   6     3566.68     3363.23    416.35 o 
   8   0   6       63.84       88.56      9.30 o 
  10   0   6     3251.81     3850.64     85.67 o 
  12   0   6      898.12     1035.44     46.52 o 
  14   0   6      664.58      821.07     43.03 o 
  16   0   6        5.60        6.98      5.81 o 
  18   0   6        0.94       -1.94      5.04 o 
  20   0   6       17.12       37.02      7.72 o 
  22   0   6       48.70       34.76      7.64 o 
  24   0   6      146.24      142.33     14.77 o 
  26   0   6      139.17       86.45     21.71 o 
  28   0   6        9.94        6.98      9.30 o 
  30   0   6       15.66       32.18     11.24 o 
 -35   1   6       43.45       67.50     12.60 o 
 -33   1   6       22.72       36.74      7.72 o 
 -31   1   6       10.65       15.06      4.63 o 
 -29   1   6      394.14      378.72     19.58 o 
 -27   1   6       46.76       51.31      6.55 o 
 -25   1   6       43.78       58.08      7.51 o 
 -23   1   6      761.74      706.70     41.91 o 
 -21   1   6     1321.71     1227.31     74.54 o 
 -19   1   6      149.13      142.69      7.98 o 
 -17   1   6       51.17       49.43      5.31 o 
 -15   1   6      588.78      628.44     45.94 o 
 -13   1   6     1703.30     1928.01    134.42 o 
 -11   1   6      403.04      410.64     26.93 o 
  -9   1   6     6884.54     8261.74    446.13 o 
  -7   1   6      197.07      213.69     13.12 o 
  -5   1   6     4568.98     5105.80    332.12 o 
  -3   1   6      171.74      168.42      6.62 o 
  -1   1   6     4718.81     5689.00    308.70 o 
   1   1   6      270.49      324.95     19.53 o 
   3   1   6       30.53       47.43      3.75 o 
   5   1   6        0.48        2.40      1.12 o 
   7   1   6        1.13        4.95      1.79 o 
   9   1   6        6.90       16.44      3.23 o 
  11   1   6     5974.11     6504.26    409.79 o 
  13   1   6        4.63       15.51      7.37 o 
  15   1   6      367.32      505.90     34.50 o 
  17   1   6      247.57      247.82     13.45 o 
  19   1   6       25.71       20.32      6.89 o 
  21   1   6        0.08       -0.77      4.30 o 
  23   1   6      276.26      249.89     17.69 o 
  25   1   6      191.38      152.54     15.11 o 
  27   1   6        4.24        5.73      5.74 o 
  29   1   6        0.00        8.61      6.92 o 
  31   1   6       29.77       35.06      7.39 o 
 -34   2   6       12.26       21.71      8.92 o 
 -32   2   6      357.86      379.31     66.48 o 
 -30   2   6        0.22       17.83      4.91 o 
 -28   2   6        5.13       16.93      4.99 o 
 -26   2   6        1.94        5.18      3.14 o 
 -24   2   6        2.98        3.57      2.75 o 
 -22   2   6        1.21        4.66      2.78 o 
 -20   2   6        0.66        3.47      2.91 o 
 -18   2   6      173.47      179.10     15.89 o 
 -16   2   6     2947.90     3227.45    211.00 o 
 -14   2   6      143.28      134.01      8.50 o 
 -12   2   6     5118.28     5594.24    359.34 o 
 -10   2   6      455.07      487.56     22.94 o 
  -8   2   6       16.33       14.72      3.35 o 
  -6   2   6      397.08      379.22     21.04 o 
  -4   2   6     1377.96     1497.86     53.21 o 
  -2   2   6     3793.18     4144.82    133.51 o 
   0   2   6     3260.27     3863.37    153.48 o 
   2   2   6     6653.78     7573.20    354.19 o 
   4   2   6       56.07       91.59      6.04 o 
   6   2   6      234.11      292.17     18.07 o 
   8   2   6      104.30      134.56     15.09 o 
  10   2   6      205.78      185.06     15.96 o 
  12   2   6       19.84       15.56      6.20 o 
  14   2   6     6430.88     6671.46    481.67 o 
  16   2   6       82.01       96.64     14.10 o 
  18   2   6     1142.50     1124.11     97.88 o 
  20   2   6       10.97       17.44      6.03 o 
  22   2   6        2.06        5.03      3.98 o 
  24   2   6        3.96        3.31      3.59 o 
  26   2   6       53.47       61.30      9.44 o 
  28   2   6        0.04        3.42      7.17 o 
  30   2   6       75.07      103.07     14.97 o 
 -33   3   6      114.22      173.44     36.63 o 
 -31   3   6       12.99       23.79      8.99 o 
 -29   3   6       70.94       56.60     14.62 o 
 -27   3   6       37.14       37.05      6.99 o 
 -25   3   6       55.26       51.20      7.29 o 
 -23   3   6       63.06       61.45      7.45 o 
 -21   3   6       73.33       74.40      8.50 o 
 -19   3   6      138.24       98.34      9.91 o 
 -17   3   6      133.64      126.03      9.97 o 
 -15   3   6      783.88      745.17     41.65 o 
 -13   3   6      492.75      430.77     15.33 o 
 -11   3   6      107.36      111.99      8.50 o 
  -9   3   6      906.85      777.80     30.97 o 
  -7   3   6      728.33      682.05     15.93 o 
  -5   3   6        3.37        3.63      1.37 o 
  -3   3   6      109.99       77.86      4.20 o 
  -1   3   6       11.45       23.20      3.62 o 
   1   3   6      176.16      184.30     11.19 o 
   3   3   6        9.46        7.55      2.32 o 
   5   3   6        0.03        1.47      1.69 o 
   7   3   6      150.39      168.00     16.66 o 
   9   3   6      453.24      446.48     18.43 o 
  11   3   6      347.79      349.14     35.69 o 
  13   3   6      254.30      249.55     17.43 o 
  15   3   6       87.08      117.01     11.85 o 
  17   3   6      193.46      195.79     21.32 o 
  19   3   6      255.94      314.53     29.85 o 
  21   3   6      937.12      889.26    111.28 o 
  23   3   6      192.29      199.02     19.73 o 
  25   3   6      260.99      270.66     21.73 o 
  27   3   6      134.27      138.67     18.98 o 
  29   3   6      135.29      148.35     19.65 o 
 -32   4   6        0.24        3.88      8.92 o 
 -30   4   6       48.40       58.04     20.99 o 
 -28   4   6       24.88       38.20      7.70 o 
 -26   4   6        4.40        0.47      3.95 o 
 -24   4   6       14.15       11.39      4.53 o 
 -22   4   6        4.87        6.91      3.32 o 
 -20   4   6      932.34      743.59     27.59 o 
 -18   4   6      237.16      188.77     13.32 o 
 -16   4   6       13.15        9.68      3.46 o 
 -14   4   6        8.37       11.45      3.56 o 
 -12   4   6        7.95        8.94      2.87 o 
 -10   4   6     1022.98      909.28     21.09 o 
  -8   4   6      198.97      181.42      9.28 o 
  -6   4   6     1477.33     1318.50     39.62 o 
  -4   4   6      921.64      813.51     25.35 o 
  -2   4   6      243.06      232.21     10.78 o 
   0   4   6       45.04       34.29      4.99 o 
   2   4   6      100.30       88.61      8.36 o 
   4   4   6      248.85      180.16     11.85 o 
   6   4   6       54.76       63.34      8.31 o 
   8   4   6     1874.04     1730.06     93.64 o 
  10   4   6        3.11       14.88      4.40 o 
  12   4   6        1.33        4.92      6.52 o 
  14   4   6      141.99      167.87     16.36 o 
  16   4   6      150.95      169.08     12.88 o 
  18   4   6     1033.10     1092.65    121.14 o 
  20   4   6      231.51      238.41     35.66 o 
  22   4   6      624.51      504.57     32.76 o 
  24   4   6        2.95       15.26      6.98 o 
  26   4   6        1.31        2.13      5.48 o 
 -27   5   6       20.61       32.05     10.99 o 
 -25   5   6       53.63       52.26      8.01 o 
 -23   5   6        0.04        5.61      4.03 o 
 -21   5   6       25.53       30.28      4.85 o 
 -19   5   6     1062.66      934.44     37.99 o 
 -17   5   6        3.20        8.24      3.55 o 
 -15   5   6      515.40      523.44     20.28 o 
 -13   5   6       26.54       20.19      5.05 o 
 -11   5   6      516.92      427.35     23.85 o 
  -9   5   6      220.83      202.53     13.20 o 
  -7   5   6      710.71      655.14     27.59 o 
  -5   5   6      494.22      509.78     26.87 o 
  -3   5   6       42.89       53.42      8.60 o 
  -1   5   6        6.25        5.86      3.24 o 
   1   5   6       16.54       12.99      3.35 o 
   3   5   6      421.77      342.50     14.83 o 
   5   5   6      479.11      365.63     18.48 o 
   7   5   6      598.32      452.55     31.19 o 
   9   5   6      158.13      150.95     14.68 o 
  11   5   6       90.02      107.36     12.26 o 
  13   5   6      187.01      229.67     15.56 o 
  15   5   6       77.70       99.02     15.40 o 
  17   5   6       56.94       70.42     13.37 o 
  19   5   6        2.62       10.32      5.52 o 
  21   5   6       15.80       14.92      4.93 o 
  23   5   6       21.61       22.48      6.88 o 
 -22   6   6        0.58        0.72      5.62 o 
 -20   6   6       24.91       45.09     12.64 o 
 -18   6   6       21.48       28.56      5.55 o 
 -16   6   6      262.00      317.37     16.98 o 
 -14   6   6      207.90      218.25     15.95 o 
 -12   6   6       42.78       51.31      7.96 o 
 -10   6   6      105.68      116.19     11.95 o 
  -8   6   6        0.11        9.04      4.39 o 
  -6   6   6        0.24        3.20      3.25 o 
  -4   6   6       27.00       28.39      6.11 o 
  -2   6   6      154.01      189.16     15.97 o 
   0   6   6        0.08        7.50      4.44 o 
   2   6   6        8.91       12.34      4.45 o 
   4   6   6       42.59       54.97     15.12 o 
   6   6   6      111.86      116.66     14.43 o 
   8   6   6       80.68       52.27      8.10 o 
  10   6   6        0.22        3.39      4.32 o 
  12   6   6       22.24       21.62     12.21 o 
  14   6   6       58.43       66.36     11.87 o 
  16   6   6        0.01        5.96      5.63 o 
  18   6   6       15.66       13.09      5.96 o 
 -15   7   6      146.12      192.44     16.59 o 
 -13   7   6       45.20       50.28      7.29 o 
 -11   7   6        6.46        2.95      5.26 o 
  -9   7   6       12.08       24.77      5.36 o 
  -7   7   6       63.59       66.35      9.14 o 
  -5   7   6       70.99       81.68     10.43 o 
  -3   7   6       22.29       50.64      7.79 o 
  -1   7   6       78.29      105.46     13.46 o 
   1   7   6       13.19       17.95     20.55 o 
   3   7   6        3.47       11.63     12.21 o 
   5   7   6       40.64       45.03     20.55 o 
   7   7   6      106.77      194.99     33.34 o 
   9   7   6        2.84       12.41      8.53 o 
  11   7   6      114.65      175.40     22.06 o 
 -35   1   7       72.63       87.37     13.57 o 
 -33   1   7       21.22       16.17      9.30 o 
 -31   1   7      205.86      207.91     15.40 o 
 -29   1   7       23.56       32.72      6.43 o 
 -27   1   7       59.79       85.65     11.36 o 
 -25   1   7      507.79      553.96     41.46 o 
 -23   1   7      320.27      349.63     29.82 o 
 -21   1   7      110.13      100.78      8.37 o 
 -19   1   7        1.18        5.12      3.04 o 
 -17   1   7        3.88        5.13      2.27 o 
 -15   1   7      286.91      261.66     18.13 o 
 -13   1   7     5982.85     6840.27    552.66 o 
 -11   1   7     1191.90     1330.18     59.15 o 
  -9   1   7     2944.59     3540.38    282.08 o 
  -7   1   7      551.24      535.14     37.66 o 
  -5   1   7      436.79      480.33     21.15 o 
  -3   1   7     2653.84     3175.57    177.37 o 
  -1   1   7       43.50       45.15      4.54 o 
   1   1   7       69.72      112.60      8.22 o 
   3   1   7      132.01      179.05     12.13 o 
   5   1   7     4622.50     5359.91    238.23 o 
   7   1   7     5644.51     5663.27    556.20 o 
   9   1   7      544.36      499.40     27.30 o 
  11   1   7      316.44      413.14     21.51 o 
  13   1   7        7.40       21.05      6.01 o 
  15   1   7        5.36        1.31      3.97 o 
  17   1   7       42.59       49.87     10.83 o 
  19   1   7       16.10       10.51      5.19 o 
  21   1   7       69.82       70.44     12.81 o 
  23   1   7       64.69       65.33      9.78 o 
  25   1   7      377.73      329.06     18.96 o 
  27   1   7       24.48       36.01      5.92 o 
  29   1   7        1.92        8.53      4.75 o 
 -34   2   7        2.04       11.44      7.56 o 
 -32   2   7        6.56       23.04     10.47 o 
 -30   2   7       33.00       41.85      9.59 o 
 -28   2   7       28.78       40.58      6.83 o 
 -26   2   7      436.37      422.23     26.97 o 
 -24   2   7        0.47        5.46      3.03 o 
 -22   2   7      153.35      176.84     12.31 o 
 -20   2   7        3.78       -0.99      2.69 o 
 -18   2   7      112.09      139.12     13.71 o 
 -16   2   7      171.38      187.56     14.21 o 
 -14   2   7        8.20        4.44      2.30 o 
 -12   2   7      502.40      502.92     30.72 o 
 -10   2   7      398.00      406.15     24.06 o 
  -8   2   7      174.52      193.70     10.11 o 
  -6   2   7     1496.81     1703.55    126.24 o 
  -4   2   7     2872.90     3017.24    170.94 o 
  -2   2   7    33744.59    38381.49   1826.29 o 
   0   2   7      105.59      124.08     13.38 o 
   2   2   7     1151.34     1265.18     78.35 o 
   4   2   7      153.76      160.91      9.01 o 
   6   2   7        2.06        1.81      4.32 o 
   8   2   7      112.61      112.01      9.95 o 
  10   2   7     1058.14      965.21     43.69 o 
  12   2   7      118.51      130.00     15.32 o 
  14   2   7     9453.11    10021.25   1000.75 o 
  16   2   7      726.06      700.04     32.37 o 
  18   2   7      370.54      369.30     28.88 o 
  20   2   7        0.00        0.46      4.28 o 
  22   2   7        2.04       -0.34      9.89 o 
  24   2   7       81.75       94.32     13.31 o 
  26   2   7        6.04        7.58      4.06 o 
  28   2   7        3.10       24.99     14.73 o 
 -33   3   7      205.28      255.93     24.04 o 
 -31   3   7       28.17       40.05     13.76 o 
 -29   3   7      956.07      852.18     98.25 o 
 -27   3   7       73.37       74.94      8.89 o 
 -25   3   7      817.74      729.94     72.18 o 
 -23   3   7        0.00        2.97      3.36 o 
 -21   3   7       59.28       50.60      7.72 o 
 -19   3   7      174.81      181.37     12.03 o 
 -17   3   7        9.39       14.29      3.69 o 
 -15   3   7        4.11        6.88      2.72 o 
 -13   3   7        3.39        4.08      2.40 o 
 -11   3   7      385.20      337.45     19.40 o 
  -9   3   7      397.18      297.25     11.07 o 
  -7   3   7       44.83       47.20      5.16 o 
  -5   3   7      793.90      721.25     15.09 o 
  -3   3   7      678.41      643.04     25.52 o 
  -1   3   7       40.40       38.80      5.12 o 
   1   3   7       42.10       36.31      5.73 o 
   3   3   7      294.92      267.82     10.70 o 
   5   3   7        0.10        7.43      3.12 o 
   7   3   7       47.58       48.30      7.25 o 
   9   3   7      215.16      211.56     14.83 o 
  11   3   7        0.58        3.39      2.73 o 
  13   3   7      207.11      205.30     16.87 o 
  15   3   7     1259.16     1289.72     93.04 o 
  17   3   7     1246.77     1294.23    127.15 o 
  19   3   7        0.01       -3.40      3.93 o 
  21   3   7      585.57      606.85     60.48 o 
  23   3   7      184.63      206.68     16.93 o 
  25   3   7       41.17       48.53     14.54 o 
  27   3   7       21.39       13.47      6.40 o 
 -30   4   7       13.05       14.00      4.94 o 
 -28   4   7       34.58       53.96      9.94 o 
 -26   4   7        4.75       11.93      4.05 o 
 -24   4   7        4.87       -0.97      3.08 o 
 -22   4   7       44.24       67.48      8.45 o 
 -20   4   7        0.42        4.07      7.55 o 
 -18   4   7      229.04      187.73     12.74 o 
 -16   4   7        0.12        4.38      2.79 o 
 -14   4   7        0.00       -0.53      2.47 o 
 -12   4   7      128.91      119.81      8.89 o 
 -10   4   7     1913.78     1748.84     64.40 o 
  -8   4   7     1629.47     1452.49     44.40 o 
  -6   4   7    10372.65     9821.99    382.99 o 
  -4   4   7      926.57      756.22     25.02 o 
  -2   4   7      530.52      518.94     16.71 o 
   0   4   7        0.15        2.64      2.07 o 
   2   4   7       21.33       23.23      4.11 o 
   4   4   7       16.01       10.58      4.87 o 
   6   4   7       42.45       54.87      8.33 o 
   8   4   7       22.51       25.78      5.45 o 
  10   4   7       26.73       21.88      5.36 o 
  12   4   7       14.60       16.66      4.94 o 
  14   4   7       37.92       54.44      8.12 o 
  16   4   7      262.72      301.18     21.90 o 
  18   4   7     2186.14     2272.99    223.68 o 
  20   4   7      301.66      246.17     29.46 o 
  22   4   7      637.37      506.99     31.51 o 
  24   4   7        5.42       11.69      5.74 o 
 -27   5   7        1.19        0.85      4.67 o 
 -25   5   7      143.70      160.42     16.76 o 
 -23   5   7        3.40        7.05      5.04 o 
 -21   5   7       56.26       69.06      8.90 o 
 -19   5   7       19.19       14.48      5.28 o 
 -17   5   7      439.18      413.11     18.45 o 
 -15   5   7        3.38        5.95      2.72 o 
 -13   5   7        0.11        2.24      2.94 o 
 -11   5   7      616.87      531.80     20.68 o 
  -9   5   7       27.07       30.48      5.63 o 
  -7   5   7        1.59        4.45      3.68 o 
  -5   5   7      445.04      429.91     20.81 o 
  -3   5   7        6.31       11.80      4.21 o 
  -1   5   7      297.72      274.34     25.46 o 
   1   5   7       21.68       27.84      7.05 o 
   3   5   7      278.17      225.81     14.25 o 
   5   5   7      399.63      311.10     21.70 o 
   7   5   7       14.67       25.80      6.08 o 
   9   5   7       15.31       29.56      5.99 o 
  11   5   7      214.84      185.03     15.50 o 
  13   5   7       88.39      100.83     13.33 o 
  15   5   7       11.84       16.23      4.98 o 
  17   5   7      475.12      469.85     41.48 o 
  19   5   7       50.46       65.13     17.83 o 
  21   5   7       70.51       66.50     12.60 o 
 -22   6   7      143.73      155.19     23.69 o 
 -20   6   7      385.87      356.00     18.27 o 
 -18   6   7      214.82      184.38     14.84 o 
 -16   6   7       47.49       38.43      5.88 o 
 -14   6   7      310.82      306.54     16.30 o 
 -12   6   7      245.16      276.58     15.47 o 
 -10   6   7        9.31       12.47      5.69 o 
  -8   6   7       95.72       97.56     12.36 o 
  -6   6   7       17.95       21.97      5.60 o 
  -4   6   7        0.29       -3.53      3.53 o 
  -2   6   7        8.50       14.53      4.69 o 
   0   6   7       91.63      102.81     12.65 o 
   2   6   7        9.26        1.37     19.00 o 
   4   6   7       56.66       65.49     12.18 o 
   6   6   7       12.54        8.01      5.27 o 
   8   6   7       25.06       58.60      9.07 o 
  10   6   7        1.84       -2.80      3.68 o 
  12   6   7       28.69       28.58      7.13 o 
  14   6   7        2.13        0.78      7.37 o 
  16   6   7        4.95        1.94      8.14 o 
 -15   7   7      142.91      193.21     16.98 o 
 -13   7   7       84.00      100.86     11.70 o 
 -11   7   7       46.24       47.47     12.29 o 
  -9   7   7      197.33      226.10     19.20 o 
  -7   7   7       34.89       31.94     15.57 o 
  -5   7   7        0.88        4.61      6.86 o 
  -3   7   7      195.57      242.31     17.56 o 
  -1   7   7       10.63       21.50      6.71 o 
   1   7   7      225.80      262.57     21.64 o 
   3   7   7      199.74      177.55     32.56 o 
   5   7   7       73.97      107.33     26.75 o 
   7   7   7       36.11       78.70     20.16 o 
   9   7   7      100.20      186.47     32.56 o 
 -36   0   8      149.25      147.31     28.69 o 
 -34   0   8      191.14      232.21     26.36 o 
 -32   0   8       44.54       86.87     14.46 o 
 -30   0   8        0.15       -2.98      4.19 o 
 -28   0   8       11.96       21.79      6.45 o 
 -26   0   8     9279.90     9293.19   1038.74 o 
 -24   0   8        7.76       21.48      7.17 o 
 -22   0   8    23875.61    24358.77   3371.30 o 
 -20   0   8      419.02      419.98     68.42 o 
 -18   0   8      229.38      206.63     30.24 o 
 -16   0   8       17.63       15.88      4.26 o 
 -14   0   8      396.39      399.23     29.07 o 
 -12   0   8      393.40      373.83     21.71 o 
 -10   0   8      231.60      179.75     23.27 o 
  -8   0   8      447.40      424.66     34.70 o 
  -6   0   8      166.67      177.14     10.70 o 
  -4   0   8      125.87      146.22     12.41 o 
  -2   0   8        0.70        4.73      2.51 o 
   0   0   8      313.24      330.59     30.63 o 
   2   0   8     1281.52     1557.86     31.67 o 
   4   0   8      279.20      302.59     13.41 o 
   6   0   8     1084.35     1003.97     58.54 o 
   8   0   8      674.68      712.52     39.15 o 
  10   0   8      201.04      177.55     20.16 o 
  12   0   8       75.41       95.75     19.38 o 
  14   0   8      502.85      535.36     37.99 o 
  16   0   8      268.32      238.02     26.36 o 
  18   0   8       32.53       44.19     14.34 o 
  20   0   8      113.94      120.95     24.42 o 
  22   0   8      152.89      151.36     24.81 o 
  24   0   8      866.53      734.23     51.95 o 
  26   0   8       38.36       23.65      9.30 o 
  28   0   8       17.53       16.28     10.08 o 
 -35   1   8       32.57       40.19     20.93 o 
 -33   1   8       37.19       52.44     11.72 o 
 -31   1   8       17.10       21.28      4.16 o 
 -29   1   8      155.58      198.41     13.46 o 
 -27   1   8      296.90      303.44     27.47 o 
 -25   1   8      153.73      184.80     15.96 o 
 -23   1   8      121.18      123.10     13.11 o 
 -21   1   8       18.12       20.53      4.26 o 
 -19   1   8       22.69       34.77      5.13 o 
 -17   1   8      109.04      119.46      8.75 o 
 -15   1   8       20.67       27.69      4.40 o 
 -13   1   8      744.70      824.72     45.38 o 
 -11   1   8     1787.14     1975.83    146.70 o 
  -9   1   8       67.72       95.70      5.35 o 
  -7   1   8      325.36      338.41     19.64 o 
  -5   1   8     2458.45     2736.31    110.34 o 
  -3   1   8     3487.73     4512.35    251.74 o 
  -1   1   8      332.62      425.70     26.76 o 
   1   1   8    15169.24    18719.08   1105.99 o 
   3   1   8        6.90        5.21      1.79 o 
   5   1   8        9.05       18.31      2.78 o 
   7   1   8       84.16      102.08      9.02 o 
   9   1   8      166.01      171.20     13.98 o 
  11   1   8       25.02       29.71      7.53 o 
  13   1   8      448.68      459.72     47.68 o 
  15   1   8       16.40       34.19     12.79 o 
  17   1   8      521.62      593.78     30.12 o 
  19   1   8       34.47       44.58     10.41 o 
  21   1   8      637.95      635.17     33.02 o 
  23   1   8       28.72       20.42      5.52 o 
  25   1   8      203.60      205.30     16.74 o 
  27   1   8       14.33       31.47      5.74 o 
  29   1   8        0.33        4.01      6.44 o 
 -34   2   8       14.69       18.03      6.23 o 
 -32   2   8       96.36      125.37     37.22 o 
 -30   2   8        1.62       13.54      5.57 o 
 -28   2   8      165.31      226.11     27.66 o 
 -26   2   8        7.44        6.33      3.94 o 
 -24   2   8        4.50        5.08      3.06 o 
 -22   2   8       20.70       14.78      3.87 o 
 -20   2   8       53.95       53.72     10.36 o 
 -18   2   8      148.30      130.41     12.37 o 
 -16   2   8      233.96      249.05     18.58 o 
 -14   2   8      381.09      328.31     23.77 o 
 -12   2   8       38.73       34.27      4.78 o 
 -10   2   8       27.98       26.08      3.73 o 
  -8   2   8       39.48       48.36      3.96 o 
  -6   2   8     4607.70     5353.70    286.15 o 
  -4   2   8       56.44       71.15      5.94 o 
  -2   2   8    18456.76    21519.49   1416.42 o 
   0   2   8       96.24      166.26     21.37 o 
   2   2   8      636.53      709.01     56.51 o 
   4   2   8      314.72      361.75     35.16 o 
   6   2   8       32.12       31.46      5.27 o 
   8   2   8        0.95        4.95      5.00 o 
  10   2   8     1852.44     1795.21     89.74 o 
  12   2   8     1500.24     1646.97    147.31 o 
  14   2   8     1624.82     1554.47     47.69 o 
  16   2   8     1119.49     1115.79    122.31 o 
  18   2   8      385.96      359.53     45.74 o 
  20   2   8       41.77       54.28     10.96 o 
  22   2   8        6.15        4.18      4.52 o 
  24   2   8      282.64      305.56     37.67 o 
  26   2   8        3.43        7.94      5.53 o 
  28   2   8      192.73      199.62     45.36 o 
 -33   3   8       44.33       96.86     14.46 o 
 -31   3   8      240.40      304.63     49.43 o 
 -29   3   8      136.05      122.61     14.25 o 
 -27   3   8       13.60       15.91      6.15 o 
 -25   3   8       32.19       39.03      6.04 o 
 -23   3   8       41.54       24.51      5.09 o 
 -21   3   8      158.33      148.03     12.73 o 
 -19   3   8      474.24      352.54     23.44 o 
 -17   3   8      529.58      496.81     21.04 o 
 -15   3   8      438.56      456.08     22.33 o 
 -13   3   8      546.01      505.96     20.94 o 
 -11   3   8      609.80      573.57     24.41 o 
  -9   3   8     2414.33     2143.76    106.38 o 
  -7   3   8      164.21      155.70      9.08 o 
  -5   3   8        1.97       -0.65      2.24 o 
  -3   3   8      230.01      201.36      9.47 o 
  -1   3   8       78.15      100.04      8.08 o 
   1   3   8      561.15      580.07     29.86 o 
   3   3   8       99.71      119.46      8.19 o 
   5   3   8        0.19        1.19      2.10 o 
   7   3   8        8.98        8.52      3.34 o 
   9   3   8        0.06       -1.35      4.15 o 
  11   3   8       11.55       15.35      4.51 o 
  13   3   8       52.34       67.83     11.47 o 
  15   3   8      278.41      271.07     22.68 o 
  17   3   8       45.87       64.03     12.02 o 
  19   3   8      401.55      414.51     59.70 o 
  21   3   8      324.78      326.56     25.78 o 
  23   3   8       71.37       53.31     14.57 o 
  25   3   8       49.11       53.89     11.73 o 
 -30   4   8        0.88        8.43      6.92 o 
 -28   4   8       10.50        9.33      6.58 o 
 -26   4   8       22.97       26.37      4.81 o 
 -24   4   8        7.82       10.16      3.86 o 
 -22   4   8       22.82       21.04      5.06 o 
 -20   4   8       58.93       70.86      8.74 o 
 -18   4   8      117.37      112.37     10.97 o 
 -16   4   8        2.47        4.98      3.06 o 
 -14   4   8        2.90        4.86      3.89 o 
 -12   4   8       50.11       57.87      6.81 o 
 -10   4   8     3074.22     2756.31     79.51 o 
  -8   4   8     2347.41     2028.03     86.06 o 
  -6   4   8     3366.84     3125.06    147.50 o 
  -4   4   8      338.18      294.89     15.90 o 
  -2   4   8      357.44      351.51     18.71 o 
   0   4   8       12.15       15.45      3.68 o 
   2   4   8        5.05        6.64      2.58 o 
   4   4   8     1371.62     1169.51     63.79 o 
   6   4   8       12.53       11.69      6.84 o 
   8   4   8      255.46      230.51     14.25 o 
  10   4   8       37.81       49.51      7.84 o 
  12   4   8        0.00        2.30      3.93 o 
  14   4   8        8.19        6.59      5.21 o 
  16   4   8      125.94      144.81     19.04 o 
  18   4   8      578.05      643.39     91.10 o 
  20   4   8       34.04       56.32     12.21 o 
  22   4   8      145.08      119.01     24.42 o 
  24   4   8        9.68        5.46      7.75 o 
 -27   5   8       12.58       13.46      5.63 o 
 -25   5   8        0.83       15.20      5.37 o 
 -23   5   8        2.08        4.45      5.04 o 
 -21   5   8      156.95      187.45     13.99 o 
 -19   5   8      796.19      694.13     24.88 o 
 -17   5   8       52.03       64.97      7.71 o 
 -15   5   8      194.84      199.26     14.79 o 
 -13   5   8        6.35        3.84      4.14 o 
 -11   5   8       18.46       31.15      5.95 o 
  -9   5   8      366.79      366.06     19.65 o 
  -7   5   8       68.42       77.27     10.71 o 
  -5   5   8     1188.03     1068.46     33.63 o 
  -3   5   8        4.22        5.92      5.42 o 
  -1   5   8      247.44      213.02     22.98 o 
   1   5   8      145.95      164.17     19.44 o 
   3   5   8      105.47       92.61     11.71 o 
   5   5   8      560.75      533.59     23.17 o 
   7   5   8      109.67      138.80     14.62 o 
   9   5   8      456.85      406.04     22.33 o 
  11   5   8        1.23        2.43      3.68 o 
  13   5   8        4.85       23.61      5.61 o 
  15   5   8       25.24       42.93     12.02 o 
  17   5   8      326.04      320.98     34.11 o 
  19   5   8      173.67      235.31     37.22 o 
 -22   6   8      383.83      353.93     18.11 o 
 -20   6   8      401.73      388.56     19.44 o 
 -18   6   8     1259.85     1147.70     61.04 o 
 -16   6   8      267.66      265.81     16.06 o 
 -14   6   8      319.04      312.03     16.64 o 
 -12   6   8        5.07        1.67      3.64 o 
 -10   6   8       13.40       23.84      5.57 o 
  -8   6   8        4.19       15.79      4.58 o 
  -6   6   8       91.80      133.59     14.87 o 
  -4   6   8       11.73       10.72      4.23 o 
  -2   6   8       82.70      117.75     13.42 o 
   0   6   8       62.79       75.80     12.79 o 
   2   6   8       13.00       26.36      8.92 o 
   4   6   8        0.14       -2.83      4.52 o 
   6   6   8        0.39       -3.92      4.64 o 
   8   6   8       25.38       37.32      6.56 o 
  10   6   8        2.60        6.84      7.46 o 
  12   6   8       12.05       26.53      5.24 o 
  14   6   8        3.53       14.90      6.01 o 
 -13   7   8        0.12        4.21      4.77 o 
 -11   7   8       36.24       39.76     10.01 o 
  -9   7   8       18.24       21.32     11.88 o 
  -7   7   8       38.98       51.95     18.55 o 
  -5   7   8      138.24      178.49     21.60 o 
  -3   7   8      355.20      409.80     46.33 o 
  -1   7   8      306.42      406.39     82.96 o 
   1   7   8      281.26      271.71     37.99 o 
   3   7   8       33.56       57.58     19.00 o 
   5   7   8      446.93      472.48     46.91 o 
 -35   1   9      559.19      577.71    112.81 o 
 -33   1   9        2.85        9.82      4.36 o 
 -31   1   9       26.45       46.10      7.59 o 
 -29   1   9       29.10       37.64      8.03 o 
 -27   1   9       61.55       93.64     11.83 o 
 -25   1   9      781.89      841.20     65.98 o 
 -23   1   9       80.15      101.90     12.41 o 
 -21   1   9       34.44       44.81      8.13 o 
 -19   1   9      133.79      138.69     13.26 o 
 -17   1   9      741.14      739.36     65.80 o 
 -15   1   9      698.38      733.59     47.45 o 
 -13   1   9        0.00        1.15      1.85 o 
 -11   1   9       51.29       54.75      4.44 o 
  -9   1   9      204.92      233.26      9.15 o 
  -7   1   9      129.10      139.82     13.82 o 
  -5   1   9       73.20       80.47      8.67 o 
  -3   1   9       34.81       46.47      7.67 o 
  -1   1   9      151.73      170.47      9.71 o 
   1   1   9     4562.13     5321.77    225.38 o 
   3   1   9     1795.62     1983.08     87.18 o 
   5   1   9     1215.75     1282.85     59.92 o 
   7   1   9       32.20       28.47      4.72 o 
   9   1   9       28.93       24.54      6.99 o 
  11   1   9        4.58        7.46      4.28 o 
  13   1   9      391.02      377.46     23.44 o 
  15   1   9     1086.44     1106.67     41.67 o 
  17   1   9      177.44      194.29     21.38 o 
  19   1   9       21.93       33.07      8.72 o 
  21   1   9       55.83       60.22     11.90 o 
  23   1   9       94.07      100.60     15.47 o 
  25   1   9      188.97      187.01     28.82 o 
  27   1   9       14.32        6.71      4.87 o 
 -34   2   9       25.33       36.44      7.95 o 
 -32   2   9        4.95        1.57      5.74 o 
 -30   2   9       72.60       92.42     16.14 o 
 -28   2   9        9.83       15.29      5.29 o 
 -26   2   9        1.36       11.25      5.48 o 
 -24   2   9      120.40      122.20     11.41 o 
 -22   2   9      373.06      338.89     22.21 o 
 -20   2   9       15.95       26.96      6.32 o 
 -18   2   9       61.87       79.49     15.84 o 
 -16   2   9        4.37       10.55      3.08 o 
 -14   2   9       62.74       68.53      7.74 o 
 -12   2   9       11.31       10.81      2.84 o 
 -10   2   9        2.44        3.29      1.86 o 
  -8   2   9     1014.00     1049.22     57.42 o 
  -6   2   9      536.11      600.70     30.72 o 
  -4   2   9       72.21       96.46     10.24 o 
  -2   2   9     6106.94     6801.74    428.61 o 
   0   2   9      314.37      291.90     11.27 o 
   2   2   9     1072.84     1263.30    112.55 o 
   4   2   9      825.08      829.80     52.67 o 
   6   2   9       46.61       39.96      6.61 o 
   8   2   9     3158.02     2933.38    310.13 o 
  10   2   9      230.57      247.21     18.21 o 
  12   2   9       63.49       64.15     11.91 o 
  14   2   9       74.64       88.83     14.52 o 
  16   2   9       72.14       87.63     14.66 o 
  18   2   9       48.88       58.34     10.80 o 
  20   2   9        0.50        8.36      6.59 o 
  22   2   9       45.72       57.39     12.30 o 
  24   2   9      457.03      501.36     47.81 o 
  26   2   9      192.27      197.39     17.03 o 
 -33   3   9        4.45       18.95     11.82 o 
 -31   3   9        0.20       -1.30      5.68 o 
 -29   3   9       92.68       97.09     11.92 o 
 -27   3   9      139.31      155.32     13.81 o 
 -25   3   9      137.14      113.94     11.36 o 
 -23   3   9      222.27      195.78     21.99 o 
 -21   3   9      132.04      123.11     11.49 o 
 -19   3   9     2810.20     2432.93    113.92 o 
 -17   3   9       46.72       33.75      5.79 o 
 -15   3   9     1515.35     1372.68     60.28 o 
 -13   3   9      103.33      108.97      8.82 o 
 -11   3   9      908.39      824.64     27.22 o 
  -9   3   9      441.91      409.18     24.17 o 
  -7   3   9       21.35       26.43      6.78 o 
  -5   3   9        4.20        6.99      2.98 o 
  -3   3   9      112.55      111.22      8.29 o 
  -1   3   9      264.46      253.15     14.94 o 
   1   3   9      185.29      203.46     12.98 o 
   3   3   9      577.15      495.40     44.69 o 
   5   3   9       56.41       44.47      7.08 o 
   7   3   9       36.78       40.07      6.42 o 
   9   3   9       45.93       45.79     10.40 o 
  11   3   9       31.57       46.14     10.55 o 
  13   3   9        4.23       21.14     11.63 o 
  15   3   9        2.73        7.78      4.79 o 
  17   3   9        4.66        6.58      5.38 o 
  19   3   9        7.56       17.60      6.61 o 
  21   3   9       19.98       16.85      5.77 o 
  23   3   9        3.26       -2.59      5.38 o 
  25   3   9       81.79       78.79     14.73 o 
 -30   4   9       11.48       14.41      5.56 o 
 -28   4   9        0.00        4.73      5.68 o 
 -26   4   9        0.18        2.19      3.61 o 
 -24   4   9       53.33       47.73      6.87 o 
 -22   4   9       60.28       56.08      7.95 o 
 -20   4   9        0.81        1.25      3.08 o 
 -18   4   9       34.20       37.79      6.41 o 
 -16   4   9        9.98       10.39      3.20 o 
 -14   4   9      380.37      354.20     16.95 o 
 -12   4   9      289.09      286.85     12.60 o 
 -10   4   9      247.46      219.82     11.02 o 
  -8   4   9     1133.61     1053.22     57.00 o 
  -6   4   9       13.82       18.79      4.73 o 
  -4   4   9      575.88      543.92     41.40 o 
  -2   4   9       42.34       40.70      6.77 o 
   0   4   9       60.06       54.23      6.67 o 
   2   4   9       30.18       29.04      5.56 o 
   4   4   9      233.80      153.90     13.95 o 
   6   4   9       76.68       76.45      9.91 o 
   8   4   9        4.06       19.98      5.42 o 
  10   4   9       18.92       11.26      4.18 o 
  12   4   9       95.81      131.76     26.55 o 
  14   4   9       96.43       89.44     13.79 o 
  16   4   9      106.37      151.03     19.04 o 
  18   4   9       50.40       46.69     13.18 o 
  20   4   9       85.95       78.26     12.81 o 
  22   4   9        5.57       -6.98      6.98 o 
 -27   5   9       24.57       48.85     12.02 o 
 -25   5   9       78.64      103.86     10.66 o 
 -23   5   9        4.48       14.89      4.38 o 
 -21   5   9       22.52       31.35      5.23 o 
 -19   5   9       72.52       70.79      7.43 o 
 -17   5   9        0.98        3.95      3.35 o 
 -15   5   9        8.12        4.75      5.48 o 
 -13   5   9       32.40       39.07      6.48 o 
 -11   5   9      289.05      265.07     20.70 o 
  -9   5   9       83.10      117.40     13.64 o 
  -7   5   9       66.27       80.70     11.02 o 
  -5   5   9        1.64       -1.81      5.79 o 
  -3   5   9       18.34       18.19      4.98 o 
  -1   5   9      260.17      247.54     15.33 o 
   1   5   9       83.43       86.63     14.18 o 
   3   5   9       67.14       59.87     11.31 o 
   5   5   9      921.19      793.21     39.49 o 
   7   5   9      351.09      286.70     17.04 o 
   9   5   9      389.30      354.07     19.58 o 
  11   5   9        4.66        0.80      4.93 o 
  13   5   9       15.52       34.65      8.36 o 
  15   5   9      102.46      145.42     18.86 o 
  17   5   9      397.22      421.75     27.67 o 
  19   5   9      493.60      496.21     46.13 o 
 -20   6   9      341.06      337.26     23.89 o 
 -18   6   9     1887.87     1737.91    115.61 o 
 -16   6   9      303.61      347.66     18.29 o 
 -14   6   9      131.07      150.36     14.27 o 
 -12   6   9        5.95        3.08      3.77 o 
 -10   6   9       62.19       68.91      9.60 o 
  -8   6   9      118.99      113.71     16.97 o 
  -6   6   9      472.15      448.92     23.11 o 
  -4   6   9      389.56      412.15     35.25 o 
  -2   6   9       18.60       22.28      6.84 o 
   0   6   9       23.22       31.80      7.40 o 
   2   6   9       32.55       31.59      8.06 o 
   4   6   9       19.42       20.08      6.23 o 
   6   6   9        2.08        6.79      5.45 o 
   8   6   9       16.09       40.96      9.03 o 
  10   6   9       83.49       66.46     15.94 o 
  12   6   9       15.17       20.59      6.22 o 
  -9   7   9        6.97       13.36      9.73 o 
  -7   7   9       68.87       85.80     11.53 o 
  -5   7   9      208.95      262.94     28.90 o 
  -3   7   9      116.96      138.44     18.91 o 
  -1   7   9       82.14      131.63     18.07 o 
   1   7   9       55.88       44.83     10.32 o 
 -34   0  10        1.99        0.55      5.61 o 
 -32   0  10       20.59       18.83      6.29 o 
 -30   0  10      116.62      122.77     17.06 o 
 -28   0  10      840.64      823.50     70.55 o 
 -26   0  10      733.44      675.23     68.81 o 
 -24   0  10     2078.21     2248.44     85.67 o 
 -22   0  10      799.78      891.23     52.72 o 
 -20   0  10      291.72      283.77     28.69 o 
 -18   0  10      430.61      484.19     36.44 o 
 -16   0  10      760.48      884.26     47.29 o 
 -14   0  10        4.82       13.18      3.74 o 
 -12   0  10    16337.14    18733.20   1413.61 o 
 -10   0  10      233.83      206.20     13.32 o 
  -8   0  10     2035.70     2467.99    251.98 o 
  -6   0  10      206.98      207.98     22.87 o 
  -4   0  10      446.19      483.58     32.37 o 
  -2   0  10      466.80      511.65     20.78 o 
   0   0  10     1372.25     1507.74     35.55 o 
   2   0  10      523.89      530.08     30.63 o 
   4   0  10      773.34      734.48     24.02 o 
   6   0  10      438.08      480.70     34.11 o 
   8   0  10      763.74      792.77     45.36 o 
  10   0  10        0.00        2.33      5.43 o 
  12   0  10      483.28      477.21     37.99 o 
  14   0  10       59.32       70.94     17.83 o 
  16   0  10       11.49        8.53      8.53 o 
  18   0  10      101.46      119.79     25.20 o 
  20   0  10       54.33       60.86     16.67 o 
  22   0  10       25.80       29.85     10.85 o 
  24   0  10       32.70       37.99     10.47 o 
  26   0  10        4.32       -5.04      8.53 o 
 -35   1  10      104.21      136.48     16.86 o 
 -33   1  10       48.00       62.07      8.58 o 
 -31   1  10       43.23       47.14      7.37 o 
 -29   1  10       15.11       16.46      5.37 o 
 -27   1  10        7.39       16.63     11.16 o 
 -25   1  10       16.28       20.89      7.67 o 
 -23   1  10      176.60      192.97     18.84 o 
 -21   1  10      243.31      268.32     18.44 o 
 -19   1  10      402.49      403.62     28.26 o 
 -17   1  10      132.19      137.00     16.32 o 
 -15   1  10        0.28        3.50      2.20 o 
 -13   1  10       68.04       75.94      7.29 o 
 -11   1  10        0.96        3.71      2.44 o 
  -9   1  10       93.84      130.00     10.69 o 
  -7   1  10       70.44       82.24      7.20 o 
  -5   1  10      641.06      705.35     30.22 o 
  -3   1  10      130.10      123.29      7.48 o 
  -1   1  10        0.15        4.29      2.00 o 
   1   1  10      628.28      678.89     37.07 o 
   3   1  10      123.07      138.04      9.30 o 
   5   1  10        0.04        5.84      2.67 o 
   7   1  10        1.13        2.21      3.91 o 
   9   1  10        6.15       10.50      5.34 o 
  11   1  10     5846.47     6268.98    293.65 o 
  13   1  10       62.95       76.11     13.52 o 
  15   1  10     3002.77     3075.98     72.23 o 
  17   1  10       13.80       16.98      6.68 o 
  19   1  10       17.48       26.32      7.82 o 
  21   1  10       10.94       11.53      6.98 o 
  23   1  10       15.82       21.44      8.33 o 
  25   1  10        2.44        3.00      4.80 o 
 -34   2  10       33.57       41.77      8.57 o 
 -32   2  10      242.12      311.17     30.37 o 
 -30   2  10       83.20       91.55     12.11 o 
 -28   2  10       26.49       61.93      8.89 o 
 -26   2  10        0.03        8.77      4.08 o 
 -24   2  10        8.83       10.10      7.13 o 
 -22   2  10       81.79       73.71      8.79 o 
 -20   2  10      169.47      181.58     20.59 o 
 -18   2  10        3.49        0.88      3.02 o 
 -16   2  10      569.06      509.97     27.12 o 
 -14   2  10        0.06        3.87      4.11 o 
 -12   2  10      279.99      254.07     19.54 o 
 -10   2  10       36.67       42.85      6.90 o 
  -8   2  10     2048.61     2119.51    146.42 o 
  -6   2  10        5.18        5.44      3.53 o 
  -4   2  10      111.90      131.06     10.75 o 
  -2   2  10      252.13      264.44     16.51 o 
   0   2  10      370.27      424.10     28.37 o 
   2   2  10        8.93       22.96      4.85 o 
   4   2  10      118.68      113.19     11.03 o 
   6   2  10      367.28      362.17     20.90 o 
   8   2  10     1287.48     1405.27     63.58 o 
  10   2  10        4.44        9.40      5.04 o 
  12   2  10      188.27      215.74     18.37 o 
  14   2  10      836.77      795.33     41.87 o 
  16   2  10       25.92       33.19      8.85 o 
  18   2  10        0.06        3.06      5.19 o 
  20   2  10        8.81       20.58      6.29 o 
  22   2  10       42.58       45.63     14.73 o 
  24   2  10      108.91      142.72     22.10 o 
 -31   3  10       39.23       31.61      8.36 o 
 -29   3  10        1.75        2.74      4.85 o 
 -27   3  10       27.85       29.11     13.35 o 
 -25   3  10       15.22       23.14      4.74 o 
 -23   3  10      164.44      117.52     11.74 o 
 -21   3  10      153.76      133.71     12.32 o 
 -19   3  10      205.10      166.92     14.21 o 
 -17   3  10      290.10      235.02     18.00 o 
 -15   3  10     1823.31     1631.24     78.64 o 
 -13   3  10       11.64       10.65      4.87 o 
 -11   3  10      172.65      176.65     11.67 o 
  -9   3  10     3037.72     3004.59    239.63 o 
  -7   3  10      178.74      187.35     17.84 o 
  -5   3  10       20.95       34.16      6.04 o 
  -3   3  10     2582.89     2551.29    253.49 o 
  -1   3  10     2279.11     2281.78    149.62 o 
   1   3  10       97.43       93.74     10.78 o 
   3   3  10       75.56       90.64     10.35 o 
   5   3  10      113.30      120.24     15.70 o 
   7   3  10       46.98       53.06      7.98 o 
   9   3  10        0.00        3.39      4.52 o 
  11   3  10      156.53      184.53     20.68 o 
  13   3  10        6.63        9.29      6.02 o 
  15   3  10        0.23        4.40      9.50 o 
  17   3  10       23.63       32.42      8.53 o 
  19   3  10        1.92       12.12     12.21 o 
  21   3  10       84.88      126.40     19.96 o 
  23   3  10        6.70       13.78      6.98 o 
 -28   4  10      143.16      120.63     12.26 o 
 -26   4  10       19.26       29.06      5.41 o 
 -24   4  10       10.56       14.96      4.09 o 
 -22   4  10        1.25       -0.81      4.64 o 
 -20   4  10       77.67       75.58      8.41 o 
 -18   4  10      138.64      139.93     11.48 o 
 -16   4  10       25.00       28.53      4.74 o 
 -14   4  10      117.34      113.96     10.02 o 
 -12   4  10       82.17       88.48      8.81 o 
 -10   4  10      502.42      476.58     25.37 o 
  -8   4  10      122.16      123.61     14.24 o 
  -6   4  10       97.53      101.10     12.02 o 
  -4   4  10       16.70       18.72      4.83 o 
  -2   4  10      202.84      212.75     16.15 o 
   0   4  10      340.29      294.89     20.66 o 
   2   4  10      197.45      210.57     20.76 o 
   4   4  10      981.00      788.41     27.71 o 
   6   4  10      521.96      400.24     25.18 o 
   8   4  10      848.31      750.96     35.99 o 
  10   4  10        0.03        5.49      3.73 o 
  12   4  10        0.00        2.28      5.62 o 
  14   4  10        5.55       14.86      6.05 o 
  16   4  10       59.65       67.08     12.18 o 
  18   4  10        4.65        7.24      5.09 o 
  20   4  10      205.13      252.42     21.11 o 
 -25   5  10       11.62       17.99      4.71 o 
 -23   5  10       65.12       80.89      8.68 o 
 -21   5  10       33.54       35.09      5.07 o 
 -19   5  10       57.74       97.86     10.63 o 
 -17   5  10       37.26       48.26      7.23 o 
 -15   5  10      180.80      207.95     15.28 o 
 -13   5  10        0.11        3.83      3.29 o 
 -11   5  10      100.74      100.24     12.87 o 
  -9   5  10      318.86      269.45     19.56 o 
  -7   5  10        0.47       -3.83      6.32 o 
  -5   5  10      421.47      397.95     34.22 o 
  -3   5  10        0.29       -0.55      3.87 o 
  -1   5  10      125.23      115.27     26.75 o 
   1   5  10        3.52        1.44      4.85 o 
   3   5  10       10.11        5.23      4.39 o 
   5   5  10        1.51        6.27      8.92 o 
   7   5  10       12.55       15.65      4.94 o 
   9   5  10       79.18       87.54     12.32 o 
  11   5  10       20.10       21.16     10.66 o 
  13   5  10        3.10       13.25      6.23 o 
  15   5  10      126.94      169.45     17.31 o 
  17   5  10      344.87      363.86     71.72 o 
 -20   6  10       89.92      112.64     26.55 o 
 -18   6  10       16.14       12.57      5.06 o 
 -16   6  10      221.14      261.61     17.31 o 
 -14   6  10       16.34       20.27      5.07 o 
 -12   6  10      178.57      171.89     17.76 o 
 -10   6  10       27.60       29.30      6.71 o 
  -8   6  10      295.73      280.07     17.97 o 
  -6   6  10      236.84      223.00     16.59 o 
  -4   6  10       44.33       50.14      9.94 o 
  -2   6  10       33.74       51.42     15.70 o 
   0   6  10      189.57      222.01     24.23 o 
   2   6  10       11.44       21.87      7.39 o 
   4   6  10        0.55        8.83     12.02 o 
   6   6  10       22.62       33.86     12.99 o 
   8   6  10      209.24      298.92     23.10 o 
  10   6  10       30.99       41.75      9.87 o 
 -33   1  11        2.46        2.61      5.27 o 
 -31   1  11        7.10       18.69     11.17 o 
 -29   1  11      147.17      166.07     17.78 o 
 -27   1  11      129.21      154.05     16.48 o 
 -25   1  11     3691.77     3672.41    416.18 o 
 -23   1  11       74.89       92.35     26.94 o 
 -21   1  11      849.46      995.49     40.02 o 
 -19   1  11      132.91      170.27     19.29 o 
 -17   1  11      157.70      158.84     12.47 o 
 -15   1  11       33.59       39.23      5.24 o 
 -13   1  11        5.77        8.80      4.23 o 
 -11   1  11      305.83      343.68     30.74 o 
  -9   1  11      190.78      189.37     11.92 o 
  -7   1  11        0.03       -0.43      1.72 o 
  -5   1  11      120.53      124.47      8.56 o 
  -3   1  11        4.28        8.80      2.47 o 
  -1   1  11       26.97       35.34      4.74 o 
   1   1  11       22.32       30.66      6.88 o 
   3   1  11      165.38      148.25     11.93 o 
   5   1  11        9.14       13.33      5.12 o 
   7   1  11       43.01       71.85     12.30 o 
   9   1  11      168.37      177.55     17.55 o 
  11   1  11     3310.31     3405.53     74.13 o 
  13   1  11      482.20      503.85     28.90 o 
  15   1  11     2438.37     2402.43    121.34 o 
  17   1  11      124.95      137.31     19.77 o 
  19   1  11        3.19       16.07      6.51 o 
  21   1  11       87.03      124.23     18.63 o 
  23   1  11       17.93       19.34      7.78 o 
 -32   2  11       61.67      110.68     18.96 o 
 -30   2  11       47.74       58.76     10.36 o 
 -28   2  11      151.46      180.64     28.51 o 
 -26   2  11       82.21      103.25     12.84 o 
 -24   2  11      136.67      151.34     18.40 o 
 -22   2  11       49.90       86.57     20.22 o 
 -20   2  11       95.43       84.14      9.51 o 
 -18   2  11      193.60      186.43     11.25 o 
 -16   2  11      227.41      206.67     13.99 o 
 -14   2  11        8.99        9.13      4.32 o 
 -12   2  11      464.56      459.26     19.85 o 
 -10   2  11       58.96       70.70      9.37 o 
  -8   2  11      115.65      168.90     19.25 o 
  -6   2  11        0.13        5.76      2.79 o 
  -4   2  11      100.35      105.17      8.88 o 
  -2   2  11     2607.72     2706.90    215.78 o 
   0   2  11        1.50        3.63      3.06 o 
   2   2  11        4.71       10.34      3.96 o 
   4   2  11       45.10       46.29      7.23 o 
   6   2  11       12.15        8.43      4.52 o 
   8   2  11      658.92      663.31     64.55 o 
  10   2  11      147.94      170.90     19.87 o 
  12   2  11      887.14      905.61     39.15 o 
  14   2  11      855.88      798.03     37.83 o 
  16   2  11      286.88      325.55     23.96 o 
  18   2  11       40.57       75.93     18.22 o 
  20   2  11      439.76      441.90     29.06 o 
  22   2  11      311.51      339.27     36.44 o 
 -31   3  11       55.75       67.09     10.05 o 
 -29   3  11       44.49       56.00     11.28 o 
 -27   3  11        0.40        4.02      3.88 o 
 -25   3  11      218.90      229.49     20.37 o 
 -23   3  11       25.07       24.07      5.83 o 
 -21   3  11       13.32       11.88      4.14 o 
 -19   3  11       29.08       24.17      4.65 o 
 -17   3  11       82.15       73.70      8.02 o 
 -15   3  11      266.24      269.58     14.00 o 
 -13   3  11      499.23      454.52     26.07 o 
 -11   3  11      108.81      123.39     12.90 o 
  -9   3  11     7859.80     8065.13    822.68 o 
  -7   3  11      565.61      584.66     45.15 o 
  -5   3  11    12580.67    13593.94   1877.06 o 
  -3   3  11      367.53      369.00     57.92 o 
  -1   3  11     4605.79     4189.47    155.60 o 
   1   3  11       77.33       82.50     10.06 o 
   3   3  11       40.12       34.17      6.66 o 
   5   3  11        9.10       10.29      6.16 o 
   7   3  11        6.23       15.47      4.49 o 
   9   3  11        4.87        9.45      6.01 o 
  11   3  11        1.21        3.15      5.02 o 
  13   3  11       82.78      104.74     27.72 o 
  15   3  11        0.29        5.94      5.61 o 
  17   3  11        0.32        1.52      5.02 o 
  19   3  11        0.38        4.65      5.81 o 
  21   3  11        2.51        2.40      7.37 o 
 -28   4  11      805.61      879.11     32.14 o 
 -26   4  11       24.80       28.91      5.42 o 
 -24   4  11       65.18       83.31      9.93 o 
 -22   4  11        2.03        2.00      2.92 o 
 -20   4  11        0.31        2.57      3.04 o 
 -18   4  11       11.59       14.59      3.68 o 
 -16   4  11      165.80      164.55     11.74 o 
 -14   4  11        8.89       10.35      3.81 o 
 -12   4  11       65.07       80.54     15.37 o 
 -10   4  11      126.53      150.32     15.26 o 
  -8   4  11      727.59      683.69     65.21 o 
  -6   4  11      250.89      254.09     18.68 o 
  -4   4  11       63.82       78.16     14.34 o 
  -2   4  11      104.45       94.36     14.73 o 
   0   4  11      264.38      198.68     17.33 o 
   2   4  11      204.97      197.81     21.14 o 
   4   4  11       20.17       13.83      4.53 o 
   6   4  11      188.82      151.16     14.93 o 
   8   4  11       39.89       32.58      6.40 o 
  10   4  11       15.78       17.79      7.39 o 
  12   4  11       23.12       30.83      7.40 o 
  14   4  11      336.84      354.48     28.30 o 
  16   4  11       66.64      104.52     14.68 o 
  18   4  11     1892.64     1903.31    285.13 o 
 -23   5  11        2.87        3.32      4.14 o 
 -21   5  11       21.65       29.36      5.40 o 
 -19   5  11       85.03      122.91     12.26 o 
 -17   5  11        2.84        3.49      3.16 o 
 -15   5  11      205.29      212.28     15.84 o 
 -13   5  11        3.70        8.22      5.10 o 
 -11   5  11       40.95       49.95      8.42 o 
  -9   5  11        1.52        0.62      3.40 o 
  -7   5  11        2.15        6.61      3.88 o 
  -5   5  11      281.63      292.77     20.67 o 
  -3   5  11        4.40       15.51      7.75 o 
  -1   5  11        5.21        5.70      4.91 o 
   1   5  11       90.30       94.65     14.68 o 
   3   5  11        3.81        8.45      4.74 o 
   5   5  11        1.75       11.20      5.40 o 
   7   5  11       71.54       81.46     13.52 o 
   9   5  11       18.17       36.32      7.61 o 
  11   5  11        0.77       -5.96      8.53 o 
  13   5  11       32.97       38.13      7.57 o 
  15   5  11      191.82      199.18     37.41 o 
 -18   6  11       35.04       72.70     16.95 o 
 -16   6  11        4.24       14.36      5.61 o 
 -14   6  11      110.78      122.98     15.05 o 
 -12   6  11       86.42      102.07     12.56 o 
 -10   6  11      129.26      114.17     13.58 o 
  -8   6  11      254.48      246.57     18.11 o 
  -6   6  11       97.40      120.03     16.46 o 
  -4   6  11       20.83       21.66      7.56 o 
  -2   6  11       58.82      101.67     16.54 o 
   0   6  11       65.49       81.88     20.35 o 
   2   6  11       46.86       62.10     11.24 o 
   4   6  11        0.02       11.29     10.85 o 
   6   6  11        2.84       22.87     11.24 o 
   8   6  11       58.84       96.95     14.81 o 
 -34   0  12        2.47       12.41      8.53 o 
 -32   0  12       18.47       44.97     13.18 o 
 -30   0  12      286.00      341.53     34.89 o 
 -28   0  12      555.73      561.72     45.74 o 
 -26   0  12      159.88      153.13     28.69 o 
 -24   0  12      362.80      383.40     36.83 o 
 -22   0  12     1461.61     1424.66     70.17 o 
 -20   0  12       50.82       73.66     19.38 o 
 -18   0  12      781.36      810.21     50.01 o 
 -16   0  12     1240.66     1500.64     66.68 o 
 -14   0  12      318.02      362.08     31.01 o 
 -12   0  12      384.60      414.59     44.97 o 
 -10   0  12      762.18      817.64     29.23 o 
  -8   0  12      439.29      447.82     21.53 o 
  -6   0  12       91.81      131.91     13.82 o 
  -4   0  12       98.87      144.79     14.92 o 
  -2   0  12     4812.89     5035.40    485.74 o 
   0   0  12       40.77       35.57      6.88 o 
   4   0  12      507.63      533.81     37.99 o 
   6   0  12       26.01       34.50     12.79 o 
   8   0  12        4.03       -3.49      6.59 o 
  10   0  12      266.38      267.10     29.07 o 
  12   0  12       37.23       41.87     14.34 o 
  14   0  12        4.50        5.43      8.92 o 
  16   0  12      227.41      207.40     33.73 o 
  18   0  12      581.95      583.43     48.07 o 
  20   0  12       68.36       85.29     20.93 o 
  22   0  12       25.35       26.75     10.08 o 
 -33   1  12       11.28       19.32     10.47 o 
 -31   1  12       22.36       26.43      7.75 o 
 -29   1  12      213.13      231.87     22.35 o 
 -27   1  12        0.44       14.22      5.61 o 
 -25   1  12     3167.86     3322.12     79.88 o 
 -23   1  12        0.07        8.77      5.30 o 
 -21   1  12     1629.03     1723.71     54.54 o 
 -19   1  12        1.15        6.01      4.66 o 
 -17   1  12       18.13       23.25      7.17 o 
 -15   1  12        0.02        4.89      2.72 o 
 -13   1  12        0.01       -0.47      2.39 o 
 -11   1  12       56.21       69.21      8.90 o 
  -9   1  12      311.42      315.71     15.69 o 
  -7   1  12       13.59       21.77      3.80 o 
  -5   1  12       42.30       42.26      5.59 o 
  -3   1  12       37.51       40.10      5.43 o 
  -1   1  12       20.91       23.06      3.83 o 
   1   1  12      366.94      388.62     27.19 o 
   3   1  12       12.93       10.32      4.93 o 
   5   1  12      168.12      184.10     17.32 o 
   7   1  12        9.55       21.79      6.89 o 
   9   1  12       21.73       18.88     13.57 o 
  11   1  12      582.38      543.24     37.02 o 
  13   1  12      987.99      945.35     41.53 o 
  15   1  12      220.38      227.13     21.60 o 
  17   1  12       10.35       24.54      7.36 o 
  19   1  12      153.62      137.13     39.35 o 
  21   1  12       30.67       32.60      9.54 o 
  23   1  12       16.25       14.34      8.72 o 
 -32   2  12      132.53      182.39     21.24 o 
 -30   2  12       25.86       19.55     17.78 o 
 -28   2  12        6.26        6.10      4.30 o 
 -26   2  12       17.22       21.83      5.73 o 
 -24   2  12      185.83      209.82     27.71 o 
 -22   2  12      339.73      351.44     24.52 o 
 -20   2  12       19.43       22.61      5.46 o 
 -18   2  12      565.31      503.87     21.37 o 
 -16   2  12      146.13      160.40     11.62 o 
 -14   2  12        4.12        0.78      2.90 o 
 -12   2  12       88.79       88.99     10.70 o 
 -10   2  12      329.88      309.91     16.32 o 
  -8   2  12      551.54      576.46     30.79 o 
  -6   2  12      346.64      397.33     29.61 o 
  -4   2  12      448.30      399.04     43.29 o 
  -2   2  12     1887.39     1919.40    129.00 o 
   0   2  12        2.97       11.14      3.58 o 
   2   2  12      169.39      172.08     12.30 o 
   4   2  12      192.17      193.61     17.14 o 
   6   2  12       25.28       35.69      8.76 o 
   8   2  12       15.84       16.29      6.16 o 
  10   2  12      135.97      150.22     19.32 o 
  12   2  12      208.81      198.87     22.34 o 
  14   2  12        3.64       17.59      5.86 o 
  16   2  12       13.08       16.86      6.30 o 
  18   2  12       53.21       71.59     13.12 o 
  20   2  12       88.77       94.97     14.71 o 
  22   2  12      232.10      265.16     41.48 o 
 -29   3  12        4.60       21.53      5.21 o 
 -27   3  12        8.52       29.13      6.87 o 
 -25   3  12       32.06       32.07      6.64 o 
 -23   3  12        0.66        6.23      3.11 o 
 -21   3  12        4.60        2.59      3.05 o 
 -19   3  12        0.87        8.95      3.71 o 
 -17   3  12       11.81        8.47      3.30 o 
 -15   3  12      333.72      296.10     14.94 o 
 -13   3  12      155.82      150.61     14.76 o 
 -11   3  12      427.89      449.09     39.70 o 
  -9   3  12     2293.96     2250.18    206.18 o 
  -7   3  12     3205.98     3152.73    295.47 o 
  -5   3  12     1144.46     1047.91    109.84 o 
  -3   3  12        0.03        6.71      3.72 o 
  -1   3  12     2126.99     1826.62     72.88 o 
   1   3  12      324.51      294.68     15.97 o 
   3   3  12       63.77       84.87     10.63 o 
   5   3  12       56.82       43.73      7.64 o 
   7   3  12      134.71      146.76     18.49 o 
   9   3  12      140.98      167.76     20.56 o 
  11   3  12       18.93       10.06      6.99 o 
  13   3  12       19.24       30.68     11.63 o 
  15   3  12       74.03       92.65     16.09 o 
  17   3  12       38.13       47.03     10.85 o 
  19   3  12       30.74        9.36     21.71 o 
 -26   4  12       27.07       40.69      5.97 o 
 -24   4  12       37.46       26.63      4.72 o 
 -22   4  12      109.59       97.02     11.83 o 
 -20   4  12        8.31       15.69      3.83 o 
 -18   4  12      254.72      238.77     14.92 o 
 -16   4  12      137.78      157.24     13.88 o 
 -14   4  12      721.00      624.13     72.55 o 
 -12   4  12        6.83       13.48      4.98 o 
 -10   4  12       44.68       57.16      9.11 o 
  -8   4  12      180.00      182.57     15.72 o 
  -6   4  12      158.81      196.56     35.08 o 
  -4   4  12       28.94       35.18      9.16 o 
  -2   4  12       15.03       19.77      6.51 o 
   0   4  12      665.94      528.99     29.90 o 
   2   4  12       59.62       61.89     15.12 o 
   4   4  12       32.70       33.22      7.01 o 
   6   4  12        4.50        9.14      4.61 o 
   8   4  12       12.77       24.59     10.47 o 
  10   4  12        1.95        2.91      5.12 o 
  12   4  12       11.57        3.99      5.40 o 
  14   4  12      127.00      171.23     22.03 o 
  16   4  12       57.64       97.04     14.92 o 
 -23   5  12        3.74        2.05      4.08 o 
 -21   5  12       44.44       55.20      7.96 o 
 -19   5  12      121.82      127.88     12.46 o 
 -17   5  12        0.15        3.74      4.42 o 
 -15   5  12       17.73       12.75      5.40 o 
 -13   5  12        4.83        6.93      4.40 o 
 -11   5  12        0.75        1.76      6.72 o 
  -9   5  12      108.56      132.13     14.89 o 
  -7   5  12       18.78       17.85      6.12 o 
  -5   5  12      123.03      171.35     30.24 o 
  -3   5  12       22.45       25.78      7.68 o 
  -1   5  12       28.43       34.43      8.63 o 
   1   5  12       10.21        9.68      4.74 o 
   3   5  12        3.79        7.66      5.23 o 
   5   5  12       86.40       80.30     19.00 o 
   7   5  12       13.86       13.74     10.85 o 
   9   5  12        0.16       19.77      8.72 o 
  11   5  12       11.11        9.11      6.09 o 
 -14   6  12        7.55       11.77      5.27 o 
 -12   6  12       36.12       29.81      7.08 o 
 -10   6  12       28.65       26.00      6.46 o 
  -8   6  12      318.81      250.70     23.93 o 
  -6   6  12      293.80      281.63     22.51 o 
  -4   6  12      483.57      492.01     32.34 o 
  -2   6  12      192.60      232.16     22.79 o 
   0   6  12        3.08       13.65      9.50 o 
   2   6  12       44.23       38.32     15.70 o 
   4   6  12       75.76       49.71     10.37 o 
 -31   1  13       70.65       65.09     11.50 o 
 -29   1  13      115.02      142.30     19.41 o 
 -27   1  13       75.91       89.02     15.01 o 
 -25   1  13     1228.21     1347.02     51.33 o 
 -23   1  13      362.56      420.35     27.54 o 
 -21   1  13       98.24       94.16     15.34 o 
 -19   1  13        0.05       12.34      4.56 o 
 -17   1  13       60.83       59.23     13.18 o 
 -15   1  13     1513.02     1447.39     88.76 o 
 -13   1  13      125.57      139.44     12.17 o 
 -11   1  13      566.17      579.97     22.33 o 
  -9   1  13       13.45       20.36      4.37 o 
  -7   1  13       69.30       89.82      9.76 o 
  -5   1  13        7.29       10.04      2.92 o 
  -3   1  13       37.08       43.61      8.00 o 
  -1   1  13      530.43      514.11     34.34 o 
   1   1  13      165.68      192.22     18.72 o 
   3   1  13        5.73       15.51      5.61 o 
   5   1  13      228.58      266.27     19.99 o 
   7   1  13      473.28      558.47     29.86 o 
   9   1  13        3.19       12.77      6.01 o 
  11   1  13        1.76        5.57      6.01 o 
  13   1  13      176.91      229.52     24.78 o 
  15   1  13      111.95      123.36     18.04 o 
  17   1  13        3.93        6.39      5.61 o 
  19   1  13       22.48       14.57     10.66 o 
  21   1  13      243.34      279.31     23.71 o 
 -30   2  13        0.11        8.04      5.81 o 
 -28   2  13       72.15       74.25     17.83 o 
 -26   2  13        0.71        7.04      4.91 o 
 -24   2  13       91.46      113.75     17.88 o 
 -22   2  13     1210.78     1154.65     47.68 o 
 -20   2  13       16.02       20.82      6.79 o 
 -18   2  13      299.87      274.96     16.69 o 
 -16   2  13       45.35       52.24     10.17 o 
 -14   2  13      267.35      248.92     37.99 o 
 -12   2  13       91.28      110.86     12.20 o 
 -10   2  13      137.51      145.22     16.41 o 
  -8   2  13      172.75      201.50     13.19 o 
  -6   2  13      328.65      303.98     33.27 o 
  -4   2  13       85.88       87.24     12.42 o 
  -2   2  13       17.98       21.66      5.08 o 
   0   2  13       79.82       86.72     14.74 o 
   2   2  13        4.76        9.92      4.27 o 
   4   2  13      157.85      190.39     17.98 o 
   6   2  13        2.53       10.28      5.19 o 
   8   2  13      314.77      323.68     23.13 o 
  10   2  13        1.00       -3.36      4.24 o 
  12   2  13      167.69      182.25     24.81 o 
  14   2  13       17.62       37.69      9.16 o 
  16   2  13        0.95        3.19      7.95 o 
  18   2  13       26.96       25.14     17.25 o 
  20   2  13        1.92        4.22      6.23 o 
 -29   3  13       49.21       62.91      9.50 o 
 -27   3  13       13.19       13.75      4.84 o 
 -25   3  13        2.00        3.43     11.24 o 
 -23   3  13       29.12       44.89      8.88 o 
 -21   3  13      109.71       96.49     10.20 o 
 -19   3  13      207.70      188.13     13.05 o 
 -17   3  13       18.37       15.94      5.11 o 
 -15   3  13       13.52       13.98      4.76 o 
 -13   3  13      526.13      498.84     64.49 o 
 -11   3  13        1.90        2.54      4.47 o 
  -9   3  13      252.49      253.49     23.68 o 
  -7   3  13      308.14      327.23     36.56 o 
  -5   3  13     1287.74     1214.91    136.87 o 
  -3   3  13      460.48      362.27     23.62 o 
  -1   3  13      644.18      495.32     53.50 o 
   1   3  13      428.43      383.10     26.93 o 
   3   3  13       76.62       81.46     10.01 o 
   5   3  13     1112.23     1004.57     41.10 o 
   7   3  13       24.78       24.57     11.05 o 
   9   3  13     1192.83     1097.56     45.06 o 
  11   3  13        6.43        6.40      4.39 o 
  13   3  13        6.17        0.60      5.46 o 
  15   3  13        1.04        9.15      8.72 o 
  17   3  13        9.89        8.66     14.73 o 
 -26   4  13        0.25       -3.23      4.50 o 
 -24   4  13       12.53       16.03      7.53 o 
 -22   4  13        2.90        5.75      4.12 o 
 -20   4  13       35.40       30.19      5.76 o 
 -18   4  13      135.37       99.02     14.94 o 
 -16   4  13       67.98       81.29     10.92 o 
 -14   4  13      476.97      392.05     31.01 o 
 -12   4  13       74.00       90.43     11.80 o 
 -10   4  13        0.97       -1.07      3.34 o 
  -8   4  13        8.51       14.71      4.50 o 
  -6   4  13       52.29       48.76     10.27 o 
  -4   4  13        0.02        6.36      4.73 o 
  -2   4  13       19.75       18.27      6.16 o 
   0   4  13      107.33      114.11     16.39 o 
   2   4  13      172.20      178.62     21.09 o 
   4   4  13      246.00      225.27     18.42 o 
   6   4  13        8.62       10.69      5.81 o 
   8   4  13        2.76        9.46      5.57 o 
  10   4  13        0.27       15.71      9.89 o 
  12   4  13       10.53       11.39     10.27 o 
  14   4  13       37.03       55.49     17.06 o 
 -21   5  13        0.00       -3.48      3.89 o 
 -19   5  13      213.28      296.98     34.27 o 
 -17   5  13      129.41      140.34     20.74 o 
 -15   5  13      118.08      128.04     14.36 o 
 -13   5  13        2.44       -1.59      4.16 o 
 -11   5  13       81.09       92.32     11.81 o 
  -9   5  13        1.52        0.64      4.04 o 
  -7   5  13      107.64      119.03     17.54 o 
  -5   5  13        0.57        9.17      4.93 o 
  -3   5  13       19.61       21.30      6.16 o 
  -1   5  13        0.90       -0.90      4.79 o 
   1   5  13      237.90      257.70     26.17 o 
   3   5  13       13.96       10.85      4.93 o 
   5   5  13      144.34      102.04     20.74 o 
   7   5  13        0.00       -8.53      8.53 o 
   9   5  13        0.66       22.48      9.30 o 
  -8   6  13       59.36       49.90     10.34 o 
  -6   6  13      284.22      281.67     29.27 o 
  -4   6  13      372.34      395.68     28.69 o 
  -2   6  13        3.16        7.70      6.40 o 
 -30   0  14       55.42       41.09     10.08 o 
 -28   0  14      202.45      233.37     28.69 o 
 -26   0  14      158.35      203.52     34.50 o 
 -24   0  14        0.22       17.44      8.14 o 
 -22   0  14        2.49       -5.04      5.43 o 
 -20   0  14       75.87       78.31     19.77 o 
 -18   0  14      121.05      175.22     29.85 o 
 -16   0  14       73.76       66.68     17.44 o 
 -14   0  14      269.85      271.75     29.07 o 
 -12   0  14     1154.31     1195.94     59.70 o 
 -10   0  14       71.81       99.00     17.25 o 
  -8   0  14      145.04      174.63     14.22 o 
  -6   0  14       48.10       56.11     10.13 o 
  -4   0  14      107.16       99.61     13.28 o 
  -2   0  14      318.65      320.88     20.55 o 
   0   0  14      762.00      796.26     48.07 o 
   2   0  14      276.75      289.58     29.07 o 
   4   0  14       25.95       39.93     12.41 o 
   6   0  14       33.50       54.27     16.28 o 
   8   0  14     1357.86     1439.39     72.49 o 
  10   0  14       50.16       67.07     17.44 o 
  12   0  14    11345.36    10985.56    213.99 o 
  14   0  14      141.15      138.78     28.30 o 
  16   0  14     1304.68     1183.92     71.72 o 
  18   0  14       26.37       34.50     13.57 o 
 -31   1  14      314.59      370.11     27.52 o 
 -29   1  14        8.47       18.22      6.15 o 
 -27   1  14       18.52       23.94      6.71 o 
 -25   1  14      124.83      127.41     18.16 o 
 -23   1  14      467.53      459.96     29.33 o 
 -21   1  14       85.23       94.14     15.56 o 
 -19   1  14        0.61        4.06      4.08 o 
 -17   1  14        1.85        5.45      4.08 o 
 -15   1  14      333.41      327.57     22.89 o 
 -13   1  14        9.19       18.60      5.12 o 
 -11   1  14     1772.23     1756.35     50.38 o 
  -9   1  14       18.67       25.81      5.28 o 
  -7   1  14      234.43      249.64     14.54 o 
  -5   1  14        0.52        6.40      2.85 o 
  -3   1  14        8.23       18.22      4.90 o 
  -1   1  14       24.99       39.37      6.66 o 
   1   1  14      117.33      168.59     16.70 o 
   3   1  14      208.93      228.34     18.59 o 
   5   1  14      183.96      194.03     20.97 o 
   7   1  14       69.09      103.89     15.90 o 
   9   1  14       48.23       51.62     10.70 o 
  11   1  14      372.70      363.43     26.04 o 
  13   1  14       33.69       32.33      8.63 o 
  15   1  14      207.39      212.08     24.39 o 
  17   1  14       11.02        6.20      6.30 o 
  19   1  14       65.91       75.21     20.93 o 
 -30   2  14        9.48       10.08     10.85 o 
 -28   2  14       59.79       43.34      9.77 o 
 -26   2  14      206.05      175.51     22.46 o 
 -24   2  14      366.77      364.64     26.09 o 
 -22   2  14      218.49      221.88     21.33 o 
 -20   2  14      665.48      572.01     78.70 o 
 -18   2  14       15.51       21.90      5.39 o 
 -16   2  14       10.07        6.34      5.54 o 
 -14   2  14       26.94       31.99      6.32 o 
 -12   2  14      763.18      771.11     58.67 o 
 -10   2  14        4.12       13.61      4.77 o 
  -8   2  14     3877.32     3532.79    124.83 o 
  -6   2  14       23.14       40.29      7.42 o 
  -4   2  14      203.51      179.59     15.84 o 
  -2   2  14        1.60        4.49      5.61 o 
   0   2  14        8.95       14.75      5.66 o 
   2   2  14       22.67       43.13      9.82 o 
   4   2  14        0.89        3.49      6.40 o 
   6   2  14       58.90       73.53     13.78 o 
   8   2  14      109.72      143.05     19.31 o 
  10   2  14       26.48       27.72      7.56 o 
  12   2  14        2.86       10.00      6.13 o 
  14   2  14        0.95       -1.56      9.11 o 
  16   2  14        1.06       -1.31      5.30 o 
 -27   3  14        5.18        2.38      7.75 o 
 -25   3  14        2.19       10.73     13.37 o 
 -23   3  14       10.36        7.47      5.30 o 
 -21   3  14       31.85       24.55     10.02 o 
 -19   3  14       29.46       34.14     10.42 o 
 -17   3  14       44.76       51.64      8.76 o 
 -15   3  14      328.66      282.65     23.31 o 
 -13   3  14      154.74      169.13     26.16 o 
 -11   3  14       13.93        8.36      4.02 o 
  -9   3  14      404.88      348.19     41.13 o 
  -7   3  14      111.18       99.15     11.96 o 
  -5   3  14      104.79      104.36     15.67 o 
  -3   3  14       55.56       54.52     10.42 o 
  -1   3  14      183.78      168.86     30.82 o 
   1   3  14      404.03      376.09     30.04 o 
   3   3  14      758.87      650.17     59.89 o 
   5   3  14        3.60       16.89      5.86 o 
   7   3  14       52.49       53.09     10.66 o 
   9   3  14      147.77      142.47     19.76 o 
  11   3  14        0.01       14.75      6.20 o 
  13   3  14       80.04       80.95     14.06 o 
  15   3  14      126.23      165.83     21.71 o 
 -24   4  14       13.82       22.29      6.72 o 
 -22   4  14        4.41        3.89      5.15 o 
 -20   4  14        8.41       11.02      4.95 o 
 -18   4  14      626.94      593.78     37.03 o 
 -16   4  14        4.20        9.20      4.10 o 
 -14   4  14      544.31      506.63     42.32 o 
 -12   4  14      134.52      155.92     16.05 o 
 -10   4  14        3.56        6.23      4.31 o 
  -8   4  14      466.62      424.60     34.66 o 
  -6   4  14      297.63      243.99     37.41 o 
  -4   4  14     1478.43     1164.95     99.05 o 
  -2   4  14       45.67       49.49     10.68 o 
   0   4  14      482.64      396.01     26.21 o 
   2   4  14        0.33        4.05      4.79 o 
   4   4  14        0.12        1.55      6.59 o 
   6   4  14       73.44       73.27     19.00 o 
   8   4  14       11.60        8.71      5.77 o 
  10   4  14       14.05       22.24     11.44 o 
  12   4  14        5.25       11.10      5.96 o 
 -17   5  14      113.82      129.41     15.12 o 
 -15   5  14      175.83      189.89     18.70 o 
 -13   5  14       75.94       79.41     15.27 o 
 -11   5  14        1.70       12.96      5.52 o 
  -9   5  14       81.43       83.75     14.15 o 
  -7   5  14       41.53       54.54      9.98 o 
  -5   5  14       72.75       80.02     12.87 o 
  -3   5  14       52.81       69.70     12.45 o 
  -1   5  14        4.90       13.93      7.39 o 
   1   5  14       15.48       21.29      7.16 o 
   3   5  14        2.13        2.94      5.89 o 
   5   5  14      229.62      280.28     31.79 o 
 -29   1  15        8.69       22.54      6.89 o 
 -27   1  15        2.62        9.79      5.89 o 
 -25   1  15      182.21      178.35     30.24 o 
 -23   1  15        1.69       -0.43      4.45 o 
 -21   1  15      157.70      147.72     20.01 o 
 -19   1  15       71.78       91.23     15.87 o 
 -17   1  15      113.98      155.13     20.28 o 
 -15   1  15      861.47      888.09    115.52 o 
 -13   1  15      228.34      223.76     18.86 o 
 -11   1  15        0.00       -0.71      3.30 o 
  -9   1  15        2.93        7.10      4.54 o 
  -7   1  15        0.00       -0.45      3.30 o 
  -5   1  15        0.68       25.34     11.63 o 
  -3   1  15       10.72       20.75      4.49 o 
  -1   1  15      840.83      819.10     35.71 o 
   1   1  15        9.33       14.12      5.50 o 
   3   1  15      278.00      280.51     21.06 o 
   5   1  15      115.77      135.16     18.74 o 
   7   1  15        0.08       20.30      6.51 o 
   9   1  15      148.98      145.56     20.42 o 
  11   1  15      156.52      203.18     23.62 o 
  13   1  15      400.15      366.39     65.32 o 
  15   1  15      279.77      259.17     21.96 o 
 -28   2  15      932.25      824.94     60.09 o 
 -26   2  15       90.50      118.63     17.32 o 
 -24   2  15     1623.65     1587.30    171.93 o 
 -22   2  15       13.11        6.78      5.21 o 
 -20   2  15        0.15        0.55      3.91 o 
 -18   2  15       38.46       37.77      9.38 o 
 -16   2  15        0.18        3.91      4.83 o 
 -14   2  15       10.05       13.66      4.45 o 
 -12   2  15     2328.50     2207.10    156.28 o 
 -10   2  15      539.86      518.95     26.19 o 
  -8   2  15     3207.03     3129.12    195.33 o 
  -6   2  15      283.26      278.05     20.28 o 
  -4   2  15        9.95       36.68     13.18 o 
  -2   2  15       50.57       53.09     13.18 o 
   0   2  15       26.92       40.76      9.31 o 
   2   2  15       30.64       35.84      7.89 o 
   4   2  15       26.28       28.17      7.27 o 
   6   2  15        0.00       -1.11      5.43 o 
   8   2  15        0.09        5.62      6.40 o 
  10   2  15      107.66      113.66     16.23 o 
  12   2  15        0.12        6.35      8.53 o 
  14   2  15        1.87        8.11      6.59 o 
 -25   3  15        7.02       16.03     12.60 o 
 -23   3  15       12.11       18.94      7.17 o 
 -21   3  15        8.71        6.40     11.63 o 
 -19   3  15       11.59       10.02      4.83 o 
 -17   3  15        1.39       -1.02      5.04 o 
 -15   3  15       16.26       21.78      6.41 o 
 -13   3  15      109.08       99.11     12.09 o 
 -11   3  15      305.75      271.62     17.02 o 
  -9   3  15      239.65      241.00     15.73 o 
  -7   3  15      716.10      579.46     43.42 o 
  -5   3  15     1255.42      982.58     56.79 o 
  -3   3  15      149.35      156.81     19.98 o 
  -1   3  15      415.93      318.80     24.04 o 
   1   3  15      204.17      200.42     33.34 o 
   3   3  15       21.61       18.22     10.47 o 
   5   3  15      209.06      211.21     23.30 o 
   7   3  15       94.33       97.25     14.46 o 
   9   3  15      218.20      220.76     20.48 o 
  11   3  15        3.10       14.27      6.79 o 
 -22   4  15        0.57       17.83      9.30 o 
 -20   4  15        8.82       11.53      4.94 o 
 -18   4  15        9.02        7.47      4.90 o 
 -16   4  15       51.03       45.37      9.05 o 
 -14   4  15        2.48       -0.74      4.56 o 
 -12   4  15        0.01        7.98      4.62 o 
 -10   4  15       81.64       88.66     22.08 o 
  -8   4  15      597.37      484.69     29.84 o 
  -6   4  15      250.15      212.33     17.95 o 
  -4   4  15     2865.91     2195.71    230.46 o 
  -2   4  15      179.43      155.41     21.52 o 
   0   4  15      320.11      244.55     39.54 o 
   2   4  15        2.43       -4.65      6.98 o 
   4   4  15        0.23        8.92      7.37 o 
   6   4  15        2.50        8.92      8.14 o 
   8   4  15       11.90       11.24     10.47 o 
 -13   5  15        9.64        5.64      6.98 o 
 -11   5  15      160.34      156.20     21.38 o 
  -9   5  15       87.92       89.84     16.21 o 
  -7   5  15        6.02       13.85      6.13 o 
  -5   5  15      280.76      298.57     23.30 o 
  -3   5  15       73.24       96.15     16.23 o 
  -1   5  15        0.00       -5.13      7.75 o 
 -28   0  16       50.03       60.48     17.44 o 
 -26   0  16       58.63       74.82     21.32 o 
 -24   0  16       17.16       36.05     13.57 o 
 -22   0  16        2.19       12.02      7.37 o 
 -20   0  16       63.75       48.85     15.12 o 
 -18   0  16      137.81      177.94     30.63 o 
 -16   0  16      165.44      212.44     33.34 o 
 -14   0  16       24.06       27.14      8.92 o 
 -12   0  16      135.28      160.49     28.69 o 
 -10   0  16        6.26       25.20      8.92 o 
  -8   0  16       43.89       62.41     17.06 o 
  -6   0  16        2.72        7.56      4.66 o 
  -4   0  16      215.58      223.29     25.59 o 
  -2   0  16      440.22      454.34     37.22 o 
   0   0  16      195.01      214.38     25.20 o 
   2   0  16      559.49      545.05     42.64 o 
   4   0  16       27.16       23.26     10.85 o 
   6   0  16      299.02      332.23     34.89 o 
   8   0  16     1013.37      947.83     61.25 o 
  10   0  16      702.72      645.84     51.17 o 
  12   0  16      629.94      578.00     49.62 o 
  14   0  16      626.61      498.92     46.13 o 
 -27   1  16      272.20      232.90     27.12 o 
 -25   1  16      726.27      619.84     50.40 o 
 -23   1  16        2.60       14.15     11.44 o 
 -21   1  16      780.64      743.59     79.08 o 
 -19   1  16        1.99       -4.46      4.65 o 
 -17   1  16       21.73       19.90     13.76 o 
 -15   1  16       32.30       42.26      8.48 o 
 -13   1  16      127.18      155.38     19.56 o 
 -11   1  16      178.07      199.98     14.76 o 
  -9   1  16       12.50       21.19      5.59 o 
  -7   1  16       61.41       67.41     12.96 o 
  -5   1  16      599.40      614.61     30.27 o 
  -3   1  16       33.65       50.49      9.31 o 
  -1   1  16      883.66      829.10     36.74 o 
   1   1  16       11.37       15.04      6.02 o 
   3   1  16      100.65      105.54     15.62 o 
   5   1  16        0.76       17.29      6.29 o 
   7   1  16        0.03        8.05      5.74 o 
   9   1  16       11.50       18.61      7.13 o 
  11   1  16       76.76      100.11     15.32 o 
  13   1  16      390.33      298.43     24.63 o 
 -26   2  16        0.04       -1.59      5.96 o 
 -24   2  16     1001.59      960.32    113.00 o 
 -22   2  16       57.93       47.50      9.77 o 
 -20   2  16       50.35       64.54     14.15 o 
 -18   2  16       21.31       22.84      7.23 o 
 -16   2  16      122.46      108.28     16.11 o 
 -14   2  16       19.52       19.22     11.92 o 
 -12   2  16      936.16      891.98     34.17 o 
 -10   2  16     1315.88     1149.60     74.33 o 
  -8   2  16     1052.87      931.97     40.02 o 
  -6   2  16      430.67      359.49     24.17 o 
  -4   2  16      176.06      172.23     19.98 o 
  -2   2  16       22.65       32.56     12.02 o 
   0   2  16       29.51       29.85     11.63 o 
   2   2  16      552.06      558.32     31.35 o 
   4   2  16        0.49       12.50      5.61 o 
   6   2  16      173.11      181.63     21.65 o 
   8   2  16       23.50       25.70      6.95 o 
  10   2  16        7.95       18.55      6.79 o 
  12   2  16        3.06       11.83      6.09 o 
 -23   3  16       11.99        5.97      6.40 o 
 -21   3  16       51.22       58.56     15.89 o 
 -19   3  16        1.49       19.96      6.29 o 
 -17   3  16        2.49        5.60      3.98 o 
 -15   3  16       42.76       35.40      6.65 o 
 -13   3  16        7.27       14.44      6.28 o 
 -11   3  16       50.00       45.47      7.84 o 
  -9   3  16       41.30       27.49      8.14 o 
  -7   3  16        1.71       12.51      6.20 o 
  -5   3  16      196.58      170.03     35.86 o 
  -3   3  16      514.29      384.51     48.07 o 
  -1   3  16      139.66      130.25     25.97 o 
   1   3  16       34.12       38.77     12.41 o 
   3   3  16       48.08       46.91     10.08 o 
   5   3  16      113.11       94.59     22.10 o 
   7   3  16       11.44       17.04      6.44 o 
   9   3  16       24.73       40.52     10.15 o 
 -18   4  16      161.87      187.66     36.25 o 
 -16   4  16       13.51        0.00      5.11 o 
 -14   4  16       10.58       10.84      4.69 o 
 -12   4  16        1.33        7.18      4.10 o 
 -10   4  16       16.92       14.97      7.17 o 
  -8   4  16      104.87       79.47     11.83 o 
  -6   4  16       34.06       36.59      8.33 o 
  -4   4  16      982.84      709.57     37.51 o 
  -2   4  16       59.60       90.47     14.65 o 
   0   4  16      105.03      104.67     21.71 o 
   2   4  16       47.27       46.13     14.34 o 
   4   4  16       52.20       58.92     16.28 o 
 -25   1  17       68.53       61.16     23.65 o 
 -23   1  17        7.37        8.41      6.01 o 
 -21   1  17      506.07      473.28     32.95 o 
 -19   1  17      247.40      236.17     22.17 o 
 -17   1  17       40.89       41.34     16.09 o 
 -15   1  17        7.08       12.76      5.74 o 
 -13   1  17        2.33        1.36      4.52 o 
 -11   1  17       99.33      121.33     17.25 o 
  -9   1  17        2.68        7.64      4.16 o 
  -7   1  17      143.83      154.67     18.43 o 
  -5   1  17       25.40       64.35     15.89 o 
  -3   1  17       53.37       48.07     13.96 o 
  -1   1  17      573.84      519.86     29.57 o 
   1   1  17       95.00      107.71     15.49 o 
   3   1  17      117.59      170.99     21.57 o 
   5   1  17        0.47        1.03      5.61 o 
   7   1  17        5.02       -1.74      7.95 o 
   9   1  17      579.10      566.70     33.81 o 
 -22   2  17        0.97        5.94      5.74 o 
 -20   2  17      110.71      110.88     17.26 o 
 -18   2  17       46.67       48.46     10.80 o 
 -16   2  17       24.41       32.58      8.22 o 
 -14   2  17      964.74      850.66     71.91 o 
 -12   2  17       35.38       56.97      8.59 o 
 -10   2  17       41.84       47.87     10.68 o 
  -8   2  17        2.86        3.51      5.57 o 
  -6   2  17        1.23       27.68      8.33 o 
  -4   2  17      169.42      165.53     27.91 o 
  -2   2  17       93.38      157.00     28.30 o 
   0   2  17       16.09       32.18     13.18 o 
   2   2  17      272.58      309.35     31.79 o 
   4   2  17      167.40      182.40     21.23 o 
   6   2  17       10.52        3.11      5.50 o 
   8   2  17       38.18       35.27      7.45 o 
 -19   3  17       15.87       18.63      6.33 o 
 -17   3  17       92.20       96.13     16.06 o 
 -15   3  17        0.01       -0.53      4.32 o 
 -13   3  17       20.53       29.55      5.52 o 
 -11   3  17       89.86       70.35     12.14 o 
  -9   3  17       29.57       28.07      8.92 o 
  -7   3  17        1.32        7.76      6.40 o 
  -5   3  17        0.80        6.13      5.30 o 
  -3   3  17        0.00        3.49      8.53 o 
  -1   3  17        0.86       18.22      8.53 o 
   1   3  17        4.73       -1.55      8.14 o 
   3   3  17      164.40      155.84     29.85 o 
   5   3  17      123.00       88.39     20.93 o 
 -12   4  17       47.89       45.24     10.76 o 
 -10   4  17       68.04       54.77     13.57 o 
  -8   4  17      153.48      126.16     18.09 o 
  -6   4  17      146.54      123.14     17.67 o 
  -4   4  17      120.15      120.17     17.13 o 
 -22   0  18       82.42       82.18     20.16 o 
 -20   0  18       45.76       67.84     16.28 o 
 -18   0  18      243.42      262.83     31.01 o 
 -16   0  18        1.45       13.96      8.53 o 
 -14   0  18        1.69       -6.59      6.59 o 
 -12   0  18        9.87       11.24      9.69 o 
 -10   0  18      358.37      345.41     33.73 o 
  -4   0  18        0.04       -0.78      7.37 o 
  -2   0  18        2.72       15.51     10.08 o 
   0   0  18       53.65       59.70     14.34 o 
   2   0  18       20.36       39.15     13.18 o 
   4   0  18       45.64       43.81     13.96 o 
   6   0  18       35.36       27.14     10.08 o 
 -21   1  18       94.76       82.39     14.13 o 
 -19   1  18        9.61       23.78      7.50 o 
 -17   1  18       29.90       31.17     15.70 o 
 -15   1  18      288.16      281.54     22.16 o 
 -13   1  18       49.79       53.10     11.04 o 
 -11   1  18     2934.48     2744.49    175.42 o 
  -9   1  18       32.18       29.07     10.08 o 
  -7   1  18      900.17      909.07     56.60 o 
  -5   1  18       59.40       59.31     15.51 o 
  -3   1  18        0.52       17.06      8.14 o 
  -1   1  18       22.27       31.79     11.63 o 
   1   1  18       31.74       34.35      9.30 o 
   3   1  18        0.50       -5.09     13.37 o 
   5   1  18       32.98       55.03     22.87 o 
 -20   2  18        1.95        5.23     11.63 o 
 -18   2  18      125.76      117.27     17.44 o 
 -16   2  18       95.55       84.29     14.16 o 
 -14   2  18      202.73      179.86     36.25 o 
 -12   2  18       29.82       31.01     12.02 o 
 -10   2  18       28.18       25.28      6.96 o 
  -8   2  18      277.86      259.69     20.39 o 
  -6   2  18       28.73       30.63      9.69 o 
  -4   2  18       23.75       30.24      9.30 o 
  -2   2  18       65.48       88.39     19.00 o 
   0   2  18        1.30       -3.10      8.14 o 
   2   2  18      317.47      314.78     34.50 o 
   4   2  18       34.12       51.17     12.41 o 
 -15   3  18       14.82       13.03      5.39 o 
 -13   3  18        5.82       18.37     10.47 o 
 -11   3  18       70.49       70.66     13.37 o 
  -9   3  18        0.16        0.87     10.27 o 
  -7   3  18       29.40       23.90     12.21 o 
  -5   3  18       85.15       60.09     14.73 o 
  -3   3  18        6.74       31.40     13.18 o 
  -1   3  18        9.15       15.89     11.63 o 
 -17   1  19       16.69       17.06      7.50 o 
 -15   1  19      242.70      233.94     22.44 o 
 -13   1  19       10.71       11.44      6.40 o 
 -11   1  19     1893.08     1674.70     82.18 o 
  -5   1  19       55.72       61.64     13.96 o 
  -3   1  19        2.01       27.91      9.30 o 
  -1   1  19      274.60      265.94     29.07 o 
   1   1  19       10.61       24.04     12.79 o 
 -14   2  19      388.10      340.75     36.05 o 
 -12   2  19        0.59        9.69      9.30 o 
 -10   2  19      581.21      438.02     27.07 o 
  -8   2  19      287.43      254.69     29.07 o 
  -6   2  19        0.02       -8.14      8.14 o 
  -4   2  19      115.74      132.58     24.04 o 
                                                 
